# Supplementary material for: Effect of dynamic exclusion and the use of FAIMS, DIA and MALDI-mass spectrometry imaging with ion mobility on amyloid protein identification
Source: Clin Proteomics. 2024 Jul 3;21:47. doi: 10.1186/s12014-024-09500-w (PMC11223398; doi:10.1186/s12014-024-09500-w)
Supplement: Supplementary file 3 — Supplementary Material 3. Table S2—All worksheets of all specimens analyzed into one Excel file. [file 12014_2024_9500_MOESM3_ESM.xlsx]

## Sheet: CRN-H-1 ATTR-H-8 NoFAIMS
Checked	Protein FDR Confidence: Combined	Master	Accession	Description	Exp. q-value: Combined	Sum PEP Score	Coverage [%]	# Peptides	# PSMs	# Unique Peptides	# AAs	MW [kDa]	calc. pI	Score Sequest HT: Sequest HT	# Peptides (by Search Engine): Sequest HT	Biological Process	Cellular Component	Molecular Function	Pfam IDs	Entrez Gene ID	Ensembl Gene ID	Gene Symbol	Gene ID	WikiPathways	Reactome Pathways	# Protein Pathway Groups	# Razor Peptides	CRN-H-1 rep1	CRN-H-1 rep2	CRN-H-1 rep3	CRN-H-1 rep4	ATTR-H-8 rep1	ATTR-H-8 rep2	ATTR-H-8 rep3	ATTR-H-8 rep4
FALSE	High	Master Protein	P12883	Myosin-7 OS=Homo sapiens OX=9606 GN=MYH7 PE=1 SV=5	0	1156.38	61	150	1082	52	1935	223	5.8	956.74	150	other metabolic processes;stress response;developmental processes;other biological processes	cytoskeleton;other cell component	cytoskeletal activity;other molecular function	Pf00063, Pf01576, Pf02736	4625	ENSG00000092054	MYH7	A2TDB6; B6D424; hsa:4625; P12883; Q14836; Q14837; Q14904; Q16579; Q2M1Y6; Q92679; Q9H1D5; Q9UDA2; Q9UMM8	IL-18 signaling pathway		1	134	3.23694e+06	2.44121e+06	2.12682e+06	3.62939e+06	2.13573e+06	2.9581e+06	608148	6.94487e+06
FALSE	High	Master Protein	P13533	Myosin-6 OS=Homo sapiens OX=9606 GN=MYH6 PE=2 SV=5	0	739.726	39	101	703	8	1939	223.6	5.73	683.81	101	cell organization and biogenesis;protein metabolism;other metabolic processes;stress response;developmental processes;other biological processes	cytosol;cytoskeleton;other cell component	cytoskeletal activity;other molecular function	Pf00063, Pf01576, Pf02736	4624	ENSG00000197616	MYH6	A2RTX1; D9YZU2; hsa:4624; P13533; Q13943; Q14906; Q14907	Cardiac progenitor differentiation; Striated muscle contraction pathway; Acute viral myocarditis; IL-18 signaling pathway	Striated Muscle Contraction	5	0	89924.9	53208.3	44752.2	93713.4	73097.6	176122	32533.4	514007
FALSE	High	Master Protein	P04264	Keratin, type II cytoskeletal 1 OS=Homo sapiens OX=9606 GN=KRT1 PE=1 SV=6	0	411.067	73	50	475	45	644	66	8.12	474.17	50	cell organization and biogenesis;protein metabolism;other metabolic processes;stress response;developmental processes;other biological processes	non-structural extracellular;plasma membrane;other membranes;cytosol;cytoskeleton;other cell component	bone, tooth or skin structural activity;other molecular function	Pf00038, Pf16208, Pf16210	3848	ENSG00000167768	KRT1	B2RA01; hsa:3848; P04264; P85925; P86104; Q14720; Q6GSJ0; Q9H298	Corticotropin-releasing hormone signaling pathway	Neutrophil degranulation; Formation of the cornified envelope	4	8	5.90519e+06	2.65905e+07	2.64313e+07	1.40806e+07	1.46089e+07	7.17265e+06	1.6754e+07	1.18299e+07
FALSE	High	Master Protein	P13645	Keratin, type I cytoskeletal 10 OS=Homo sapiens OX=9606 GN=KRT10 PE=1 SV=6	0	398.98	67	42	388	38	584	58.8	5.21	433.38	42	cell organization and biogenesis;protein metabolism;other metabolic processes;developmental processes;other biological processes	plasma membrane;cytosol;cytoskeleton;other cell component	bone, tooth or skin structural activity;other molecular function	Pf00038	3858	ENSG00000186395	KRT10	hsa:3858; P13645; Q14664; Q8N175		Formation of the cornified envelope	2	7	1.35535e+06	1.52682e+07	7.01292e+06	8.84501e+06	6.76984e+06	3.10062e+06	5.3973e+06	6.34272e+06
FALSE	High	Master Protein	P35527	Keratin, type I cytoskeletal 9 OS=Homo sapiens OX=9606 GN=KRT9 PE=1 SV=3	0	376.553	81	42	347	41	623	62	5.24	381.23	42	cell organization and biogenesis;developmental processes;other biological processes	cytosol;cytoskeleton	cytoskeletal activity	Pf00038	3857	ENSG00000171403	KRT9	hsa:3857; O00109; P35527; Q0IJ47; Q14665		Formation of the cornified envelope	2	0	1.02776e+06	1.25039e+07	6.54498e+06	7.15909e+06	8.50053e+06	5.63113e+06	9.97373e+06	4.27336e+06
FALSE	High	Master Protein	P12111	Collagen alpha-3(VI) chain OS=Homo sapiens OX=9606 GN=COL6A3 PE=1 SV=5	0	335.768	31	73	184	73	3177	343.5	6.68	159.62	73	cell adhesion;developmental processes;other biological processes	extracellular matrix;plasma membrane;other membranes;ER/Golgi;other cell component	enzyme regulator activity;extracellular structural activity	Pf00014, Pf00092, Pf01391	1293	ENSG00000163359	COL6A3	A8MT30; B4E3U5; B7ZMJ7; E9PFQ6; E9PGQ9; hsa:1293; P12111; Q16501; Q53QF4; Q53QF6	miRNA targets in ECM and membrane receptors; PI3K-Akt signaling pathway	ECM proteoglycans; Collagen degradation; Assembly of collagen fibrils and other multimeric structures; Integrin cell surface interactions; Collagen chain trimerization; Signaling by PDGF; NCAM1 interactions	10	0	23504.6	11159.2	19230.2	31083	270259	751603	403686	2.04818e+06
FALSE	High	Master Protein	Q8WZ42	Titin OS=Homo sapiens OX=9606 GN=TTN PE=1 SV=4	0	303.522	4	105	181	105	34350	3813.7	6.35	39	105	cell cycle OR cell proliferation;cell organization and biogenesis;protein metabolism;other metabolic processes;developmental processes;signal transduction;other biological processes	non-structural extracellular;cytosol;cytoskeleton;nucleus	cytoskeletal activity;kinase activity;other molecular function	Pf00041, Pf00069, Pf02818, Pf07679, Pf09042, Pf18362	7273	ENSG00000155657	TTN	A6NKB1; E7EQE6; E7ET18; hsa:7273; K7ENY1; Q10465; Q10466; Q15598; Q2XUS3; Q32Q60; Q4U1Z6; Q4ZG20; Q6NSG0; Q6PDB1; Q6PJP0; Q7KYM2; Q7KYN4; Q7KYN5; Q7LDM3; Q7Z2X3; Q8TCG8; Q8WZ42; Q8WZ51; Q8WZ52; Q8WZ53; Q8WZB3; Q92761; Q92762; Q9UD97; Q9UP84; Q9Y6L9	Striated muscle contraction pathway	Platelet degranulation ; Striated Muscle Contraction	3	0	129340	68788.6	66579.2	97360.8	54890.2	51227.8	9494.14	160026
FALSE	High	Master Protein	P35908	Keratin, type II cytoskeletal 2 epidermal OS=Homo sapiens OX=9606 GN=KRT2 PE=1 SV=2	0	292.976	88	46	307	36	639	65.4	8	235.3	46	cell cycle OR cell proliferation;cell organization and biogenesis;protein metabolism;other metabolic processes;developmental processes;other biological processes	plasma membrane;cytosol;cytoskeleton	bone, tooth or skin structural activity;cytoskeletal activity	Pf00038, Pf16208	3849	ENSG00000172867	KRT2	hsa:3849; P35908; Q4VAQ2		Formation of the cornified envelope	2	8	1.06899e+06	3.74989e+06	3.40655e+06	2.70252e+06	3.09921e+06	2.42106e+06	2.77117e+06	2.8785e+06
FALSE	High	Master Protein	P68032	Actin, alpha cardiac muscle 1 OS=Homo sapiens OX=9606 GN=ACTC1 PE=1 SV=1	0	274.392	84	26	321	2	377	42	5.39	317.76	26	cell organization and biogenesis;developmental processes;other biological processes	cytosol;cytoskeleton;other cell component	cytoskeletal activity;other molecular function	Pf00022	70	ENSG00000159251	ACTC1	hsa:70; P04270; P68032	Cardiac progenitor differentiation; Myometrial relaxation and contraction pathways; Striated muscle contraction pathway; Mechanoregulation and pathology of YAP/TAZ via Hippo and non-Hippo mechanisms; 22q11.2 copy number variation syndrome; Malignant pleural mesothelioma	Striated Muscle Contraction; RHOA GTPase cycle; RHOB GTPase cycle	9	36	6.39462e+06	4.44423e+06	3.92377e+06	4.63291e+06	3.16917e+06	4.0257e+06	1.69046e+06	1.31861e+07
FALSE	High	Master Protein	P35555	Fibrillin-1 OS=Homo sapiens OX=9606 GN=FBN1 PE=1 SV=4	0	273.476	31	68	194	65	2871	312.1	4.93	93.23	68	cell adhesion;other metabolic processes;developmental processes;signal transduction;other biological processes	non-structural extracellular;extracellular matrix;ER/Golgi	signal transduction activity or receptor binding;extracellular structural activity;other molecular function	Pf00683, Pf07645, Pf12662, Pf12947, Pf14670, Pf18193	2200	ENSG00000166147	FBN1	B2RUU0; D2JYH6; hsa:2200; P35555; Q15972; Q75N87	Hypothesized pathways in pathogenesis of cardiovascular disease; TGF-beta receptor signaling in skeletal dysplasias; 7q11.23 copy number variation syndrome; Progeria-associated lipodystrophy	Regulation of Insulin-like Growth Factor (IGF) transport and uptake by Insulin-like Growth Factor Binding Proteins (IGFBPs); Post-translational protein phosphorylation; Degradation of the extracellular matrix; Molecules associated with elastic fibres; Integrin cell surface interactions	10	3	297375	33783.6	58746.9	59259.7	126398	764359	238255	1.68533e+06
FALSE	High	Master Protein	P68133	Actin, alpha skeletal muscle OS=Homo sapiens OX=9606 GN=ACTA1 PE=1 SV=1	0	261.811	84	26	309	3	377	42	5.39	298.37	26	cell organization and biogenesis;developmental processes;other biological processes	cytosol;cytoskeleton;other cell component	cytoskeletal activity;other molecular function	Pf00022	58	ENSG00000143632	ACTA1	hsa:58; P02568; P68133; P99020; Q5T8M9	Myometrial relaxation and contraction pathways; Fas ligand pathway and stress induction of heat shock proteins; Physico-chemical features and toxicity-associated pathways; Striated muscle contraction pathway; Mechanoregulation and pathology of YAP/TAZ via Hippo and non-Hippo mechanisms; IL-18 signaling pathway; Malignant pleural mesothelioma	Striated Muscle Contraction	8	0	179546	76991.5	63460.7	74241.9	154225	153972	30249.8	429685
FALSE	High	Master Protein	P35609	Alpha-actinin-2 OS=Homo sapiens OX=9606 GN=ACTN2 PE=1 SV=1	0	246.653	68	45	177	33	894	103.8	5.45	142.87	45	cell adhesion;cell organization and biogenesis;developmental processes;signal transduction;other biological processes	non-structural extracellular;plasma membrane;other membranes;cytosol;cytoskeleton;other cell component	signal transduction activity or receptor binding;cytoskeletal activity;other molecular function	Pf00307, Pf00435, Pf08726	88	ENSG00000077522	ACTN2	B1ANE4; B2RCS5; hsa:88; P35609; Q86TF4; Q86TI8	Arrhythmogenic right ventricular cardiomyopathy; Striated muscle contraction pathway; NO/cGMP/PKG mediated neuroprotection	Platelet degranulation ; Striated Muscle Contraction; Nephrin family interactions; RAF/MAP kinase cascade; Assembly and cell surface presentation of NMDA receptors; Ras activation upon Ca2+ influx through NMDA receptor; Unblocking of NMDA receptors, glutamate binding and activation; Negative regulation of NMDA receptor-mediated neuronal transmission; Long-term potentiation	12	13	676503	433598	407155	601952	418405	442707	131466	1.20203e+06
FALSE	High	Master Protein	P17661	Desmin OS=Homo sapiens OX=9606 GN=DES PE=1 SV=3	0	222.97	76	40	179	37	470	53.5	5.27	185.82	40	cell organization and biogenesis;other biological processes	plasma membrane;other membranes;cytosol;cytoskeleton;nucleus;other cell component	cytoskeletal activity;other molecular function	Pf00038, Pf04732	1674	ENSG00000175084	DES	hsa:1674; P17661; Q15787; Q549R7; Q549R8; Q549R9; Q8IZR1; Q8IZR6; Q8NES2; Q8NEU6; Q8TAC4; Q8TCX2; Q8TD99; Q9UHN5; Q9UJ80	Arrhythmogenic right ventricular cardiomyopathy; Striated muscle contraction pathway; IL-18 signaling pathway	Striated Muscle Contraction	4	4	700325	399182	361172	501954	1.10077e+06	1.32812e+06	539915	4.61788e+06
FALSE	High	Master Protein	P98160	Basement membrane-specific heparan sulfate proteoglycan core protein OS=Homo sapiens OX=9606 GN=HSPG2 PE=1 SV=4	0	186.044	19	49	84	49	4391	468.5	6.51	54.45	49	other metabolic processes;stress response;transport;developmental processes;other biological processes	extracellular matrix;plasma membrane;other membranes;ER/Golgi;other cytoplasmic organelle	signal transduction activity or receptor binding;extracellular structural activity;other molecular function	Pf00008, Pf00052, Pf00053, Pf00054, Pf00057, Pf02210, Pf07679, Pf13927	3339	ENSG00000142798	HSPG2	hsa:3339; P98160; Q16287; Q5SZI3; Q9H3V5	Hepatitis B infection	Degradation of the extracellular matrix; ECM proteoglycans; Non-integrin membrane-ECM interactions; Laminin interactions; Integrin cell surface interactions; Amyloid fiber formation; Retinoid metabolism and transport; A tetrasaccharide linker sequence is required for GAG synthesis; Defective B4GALT7 causes EDS, progeroid type; Defective B3GAT3 causes JDSSDHD; Defective B3GALT6 causes EDSP2 and SE…	16	0	326399	251508	28286.8	561757	152570	183633	256282	433834
FALSE	High	Master Protein	P12882	Myosin-1 OS=Homo sapiens OX=9606 GN=MYH1 PE=1 SV=3	0	169.011	14	32	201	2	1939	223	5.74	194.58	32	other biological processes	cytoskeleton;other cell component	cytoskeletal activity;other molecular function	Pf00063, Pf01576, Pf02736	4619	ENSG00000109061	MYH1	hsa:4619; P12882; Q14CA4; Q9Y622			0	0	137832	98321.6	90935.7	141650	58804.9	151310	16354	200184
FALSE	High	Master Protein	P06576	ATP synthase subunit beta, mitochondrial OS=Homo sapiens OX=9606 GN=ATP5F1B PE=1 SV=3	0	168.445	60	20	116	20	529	56.5	5.4	128.29	20	other metabolic processes;transport;developmental processes;other biological processes	plasma membrane;other membranes;mitochondrion;other cell component	signal transduction activity or receptor binding;transporter activity;other molecular function	Pf00006, Pf02874	506	ENSG00000110955	ATP5F1B	A8K4X0; hsa:506; P06576; Q14283	Electron transport chain: OXPHOS system in mitochondria; 7q11.23 copy number variation syndrome; Oxidative phosphorylation	Mitochondrial protein import; Cristae formation; Formation of ATP by chemiosmotic coupling; Transcriptional activation of mitochondrial biogenesis	7	0	839167	376037	231090	736091	210736	417853	133946	1.00406e+06
FALSE	High	Master Protein	Q86YZ3	Hornerin OS=Homo sapiens OX=9606 GN=HRNR PE=1 SV=2	0	151.814	29	24	87	24	2850	282.2	10.04	100.92	24	cell organization and biogenesis;developmental processes	non-structural extracellular;plasma membrane;other cytoplasmic organelle;other cell component	other molecular function	Pf01023	388697	ENSG00000197915	HRNR	hsa:388697; Q5DT20; Q5U1F4; Q86YZ3		Neutrophil degranulation	1	0	375207	1.00866e+06	1.31354e+06	703515	820012	356603	470318	773296
FALSE	High	Master Protein	P02533	Keratin, type I cytoskeletal 14 OS=Homo sapiens OX=9606 GN=KRT14 PE=1 SV=4	0	151.31	64	27	137	9	472	51.5	5.16	140.16	27	cell organization and biogenesis;other biological processes	cytosol;cytoskeleton;nucleus;other cell component	cytoskeletal activity;other molecular function	Pf00038	3861	ENSG00000186847	KRT14	hsa:3861; P02533; Q14715; Q53XY3; Q9BUE3; Q9UBN2; Q9UBN3; Q9UCY4	Corticotropin-releasing hormone signaling pathway	Formation of the cornified envelope; Type I hemidesmosome assembly	4	16	151065	1.2676e+06	483005	562716	444506	166486	317951	1.26024e+06
FALSE	High	Master Protein	P06727	Apolipoprotein A-IV OS=Homo sapiens OX=9606 GN=APOA4 PE=1 SV=4	0	146.152	61	30	111	30	396	45.3	5.38	70.6	30	cell adhesion;cell organization and biogenesis;protein metabolism;other metabolic processes;stress response;transport;other biological processes	non-structural extracellular;cytosol;ER/Golgi;other cytoplasmic organelle	transporter activity;enzyme regulator activity;other molecular function	Pf01442	337	ENSG00000110244	APOA4	A8MSL6; hsa:337; P06727; Q14CW8; Q6Q787	Statin inhibition of cholesterol production; Familial hyperlipidemia type 1; Familial hyperlipidemia type 2; Familial hyperlipidemia type 3; Familial hyperlipidemia type 4; Familial hyperlipidemia type 5	Amyloid fiber formation; Retinoid metabolism and transport; Chylomicron assembly; Chylomicron remodeling; Assembly of active LPL and LIPC lipase complexes	11	0	148565		5285.51	27947.8	1.87474e+06	2.9406e+06	1.26757e+06	3.30087e+06
FALSE	High	Master Protein	P02766	Transthyretin OS=Homo sapiens OX=9606 GN=TTR PE=1 SV=1	0	136.111	69	12	80	12	147	15.9	5.76	112.8	12	other metabolic processes;transport;signal transduction	non-structural extracellular;other cytoplasmic organelle	signal transduction activity or receptor binding;other molecular function	Pf00576	7276	ENSG00000118271	TTR	hsa:7276; P02766; Q549C7; Q6IB96; Q9UBZ6; Q9UCM9		Neutrophil degranulation; Non-integrin membrane-ECM interactions; Amyloid fiber formation; Retinoid metabolism and transport; The canonical retinoid cycle in rods (twilight vision); Retinoid cycle disease events	6	0					8.69104e+06	1.49469e+07	5.18219e+06	1.22827e+07
FALSE	High	Master Protein	Q14896	Myosin-binding protein C, cardiac-type OS=Homo sapiens OX=9606 GN=MYBPC3 PE=1 SV=4	0	130.589	35	32	79	32	1274	140.7	6.65	37.49	32	cell adhesion;developmental processes;other biological processes	cytosol;cytoskeleton	cytoskeletal activity;other molecular function	Pf00041, Pf07679, Pf18362	4607	ENSG00000134571	MYBPC3	A5PL00; hsa:4607; Q14896; Q16410; Q6R2F7; Q9UE27; Q9UM53	Striated muscle contraction pathway	Striated Muscle Contraction	2	0	137200	80905.6	77046.7	44568.4	95035.8	177565	59629.8	457087
FALSE	High	Master Protein	P12109	Collagen alpha-1(VI) chain OS=Homo sapiens OX=9606 GN=COL6A1 PE=1 SV=3	0	128.041	29	21	63	21	1028	108.5	5.43	59.94	21	cell adhesion;developmental processes;other biological processes	non-structural extracellular;plasma membrane;other membranes;ER/Golgi;other cell component	extracellular structural activity;other molecular function	Pf00092, Pf01391	1291	ENSG00000142156	COL6A1	hsa:1291; O00117; O00118; P12109; Q14040; Q14041; Q16258; Q7Z645; Q9BSA8	miRNA targets in ECM and membrane receptors; PI3K-Akt signaling pathway	ECM proteoglycans; Collagen degradation; Assembly of collagen fibrils and other multimeric structures; Integrin cell surface interactions; Collagen chain trimerization; Signaling by PDGF; NCAM1 interactions	10	0	53603	14890.8	20487.1	20384.2	412249	452633	183059	1.42328e+06
FALSE	High	Master Protein	P25705	ATP synthase subunit alpha, mitochondrial OS=Homo sapiens OX=9606 GN=ATP5F1A PE=1 SV=1	0	127.314	50	22	102	22	553	59.7	9.13	109.87	22	other metabolic processes;transport;other biological processes	plasma membrane;other membranes;mitochondrion	signal transduction activity or receptor binding;transporter activity;other molecular function	Pf00006, Pf00306, Pf02874	498	ENSG00000152234	ATP5F1A	A8K092; B4DY56; hsa:498; K7ENP3; P25705; Q53XX6; Q8IXV2; Q96FB4; Q96HW2; Q96IR6; Q9BTV8	Electron transport chain: OXPHOS system in mitochondria; 7q11.23 copy number variation syndrome; Oxidative phosphorylation	Mitochondrial protein import; Cristae formation; Formation of ATP by chemiosmotic coupling	6	0	668637	452753	299131	914741	261090	577330	209385	1.77737e+06
FALSE	High	Master Protein	P11055	Myosin-3 OS=Homo sapiens OX=9606 GN=MYH3 PE=2 SV=3	0	125.406	11	25	158	1	1940	223.8	5.81	175.96	25	cell organization and biogenesis;protein metabolism;other metabolic processes;developmental processes;other biological processes	cytosol;cytoskeleton;other cell component	cytoskeletal activity;other molecular function	Pf00063, Pf01576, Pf02736	4621	ENSG00000109063	MYH3	hsa:4621; P11055; Q15492	Striated muscle contraction pathway	Striated Muscle Contraction	2	0	7250.02	11137.8						55279.6
FALSE	High	Master Protein	P60709	Actin, cytoplasmic 1 OS=Homo sapiens OX=9606 GN=ACTB PE=1 SV=1	0	125.012	69	19	182	7	375	41.7	5.48	166.73	19	cell organization and biogenesis;transport;developmental processes;other biological processes	plasma membrane;other membranes;cytosol;cytoskeleton;nucleus;other cell component	cytoskeletal activity;other molecular function	Pf00022	60	ENSG00000075624	ACTB	hsa:60; P02570; P60709; P70514; P99021; Q11211; Q64316; Q75MN2; Q96B34; Q96HG5	Arrhythmogenic right ventricular cardiomyopathy; Pathogenic Escherichia coli infection; Common pathways underlying drug addiction; Myometrial relaxation and contraction pathways; Focal adhesion; Fas ligand pathway and stress induction of heat shock proteins; Ebola virus infection in host; Acute viral myocarditis; Thermogenesis; Mechanoregulation and pathology of YAP/TAZ via Hippo and non-Hippo me…	Regulation of actin dynamics for phagocytic cup formation; FCGR3A-mediated phagocytosis; Factors involved in megakaryocyte development and platelet production; Signaling by BRAF and RAF1 fusions; Signaling by moderate kinase activity BRAF mutants; Paradoxical activation of RAF signaling by kinase inactive BRAF; Signaling downstream of RAS mutants; Signaling by RAF1 mutants; MAP2K and MAPK activat…	47	0	79594.7	41805.6	39361.5	75987.6	124651	216167	72253.7	697948
FALSE	High	Master Protein Candidate	P63261	Actin, cytoplasmic 2 OS=Homo sapiens OX=9606 GN=ACTG1 PE=1 SV=1	0	125.012	69	19	182	7	375	41.8	5.48	166.73	19	cell organization and biogenesis;stress response;transport;developmental processes;other biological processes	non-structural extracellular;plasma membrane;other membranes;cytosol;cytoskeleton;other cell component	cytoskeletal activity;other molecular function	Pf00022	71	ENSG00000184009	ACTG1	A8K7C2; hsa:71; P02571; P14104; P63261; P99022; Q5U032; Q96E67	Arrhythmogenic right ventricular cardiomyopathy; Pathogenic Escherichia coli infection; Common pathways underlying drug addiction; Myometrial relaxation and contraction pathways; Focal adhesion; Fas ligand pathway and stress induction of heat shock proteins; Striated muscle contraction pathway; VEGFA-VEGFR2 signaling pathway; Ebola virus infection in host; Thermogenesis; Mechanoregulation and pat…	Regulation of actin dynamics for phagocytic cup formation; FCGR3A-mediated phagocytosis; Signaling by BRAF and RAF1 fusions; Signaling by moderate kinase activity BRAF mutants; Paradoxical activation of RAF signaling by kinase inactive BRAF; Signaling downstream of RAS mutants; Signaling by RAF1 mutants; MAP2K and MAPK activation; Signaling by high-kinase activity BRAF mutants; Adherens junctions…	40	0	79594.7	41805.6	39361.5	75987.6	124651	216167	72253.7	697948
FALSE	High	Master Protein	P13647	Keratin, type II cytoskeletal 5 OS=Homo sapiens OX=9606 GN=KRT5 PE=1 SV=3	0	121.194	54	34	123	21	590	62.3	7.74	76.33	34	cell organization and biogenesis;other biological processes	cytosol;cytoskeleton;other cell component	cytoskeletal activity;other molecular function	Pf00038, Pf16208	3852	ENSG00000186081	KRT5	hsa:3852; P13647; Q6PI71; Q6UBJ0; Q8TA91		Formation of the cornified envelope; Type I hemidesmosome assembly	3	5	235563	1.70964e+06	669109	642182	537645	235552	460140	1.18072e+06
FALSE	High	Master Protein	P02538	Keratin, type II cytoskeletal 6A OS=Homo sapiens OX=9606 GN=KRT6A PE=1 SV=3	0	116.789	50	30	92	3	564	60	8	56.63	30	cell organization and biogenesis;stress response;other biological processes	cytosol;cytoskeleton	cytoskeletal activity	Pf00038, Pf16208	3853	ENSG00000205420	KRT6A	A4QPC1; hsa:3853; P02538; P48667; Q08AR4; Q6NT67; Q96CL4	Ectoderm differentiation; Ectoderm differentiation	Formation of the cornified envelope	4	13	4324.84	130342	17861.2	121516	15445.8	4441.02	14891.3	828677
FALSE	High	Master Protein	P09493	Tropomyosin alpha-1 chain OS=Homo sapiens OX=9606 GN=TPM1 PE=1 SV=2	0	115.154	63	24	115	13	284	32.7	4.74	90.84	24	cell organization and biogenesis;stress response;developmental processes;other biological processes	plasma membrane;other membranes;cytosol;cytoskeleton;other cell component	cytoskeletal activity;other molecular function	Pf00261	7168	ENSG00000140416	TPM1	B7Z5T7; D9YZV2; D9YZV3; D9YZV8; hsa:7168; P09493; P09494; P10469; Q6DV89; Q6DV90; Q7Z6L8; Q86W64; Q96IK2; Q9UCI1; Q9UCI2; Q9UCY9; Q9Y427	Vitamin D receptor pathway; Striated muscle contraction pathway	Striated Muscle Contraction; Smooth Muscle Contraction	4	12	1.07336e+06	545913	409329	545779	387638	962688	140148	2.15679e+06
FALSE	High	Master Protein	P08590	Myosin light chain 3 OS=Homo sapiens OX=9606 GN=MYL3 PE=1 SV=3	0	112.465	64	16	121	15	195	21.9	5.1	74.92	16	developmental processes;other biological processes	cytosol;cytoskeleton	cytoskeletal activity;other molecular function		4634	ENSG00000160808	MYL3	B2R534; hsa:4634; P08590; Q9NRS8	Striated muscle contraction pathway; Regulation of actin cytoskeleton	Striated Muscle Contraction	3	1	3.73141e+06	2.48408e+06	1.89575e+06	2.58078e+06	1.98421e+06	2.16893e+06	595886	4.95396e+06
FALSE	High	Master Protein	Q9UKX3	Myosin-13 OS=Homo sapiens OX=9606 GN=MYH13 PE=2 SV=2	0	110.756	10	25	144	2	1938	223.5	5.68	126.57	25	stress response;other biological processes	cytoskeleton;other cell component	cytoskeletal activity;other molecular function	Pf00063, Pf01576, Pf02736	8735	ENSG00000006788	MYH13	hsa:8735; O95252; Q9P0U8; Q9UKX3			0	0	253294	145531	40326.6	127963	63000	80844.6	22462.3	192912
FALSE	High	Master Protein	P08779	Keratin, type I cytoskeletal 16 OS=Homo sapiens OX=9606 GN=KRT16 PE=1 SV=4	0	110.537	58	24	112	11	473	51.2	5.05	102.98	24	cell organization and biogenesis;stress response;developmental processes;other biological processes	cytosol;cytoskeleton	cytoskeletal activity	Pf00038	3868	ENSG00000186832	KRT16	A8K488; hsa:3868; P08779; P30654; Q16402; Q9UBG8	Vitamin D receptor pathway	Formation of the cornified envelope	3	0	16774.4	757326	192234	250287	42116.8	17113.5	86659.2	838398
FALSE	High	Master Protein	P02768	Albumin OS=Homo sapiens OX=9606 GN=ALB PE=1 SV=2	0	109.886	56	31	85	31	609	69.3	6.28	42.47	31	stress response;other biological processes	non-structural extracellular;ER/Golgi;other cell component	nucleic acid binding activity;other molecular function	Pf00273	213	ENSG00000163631	ALB	E7ESS9; hsa:213; O95574; P02768; P04277; Q13140; Q645G4; Q68DN5; Q6UXK4; Q86YG0; Q8IUK7; Q9P157; Q9P1I7; Q9UHS3; Q9UJZ0	Selenium micronutrient network; Vitamin B12 metabolism; Folate metabolism; Complement system; VEGFA-VEGFR2 signaling pathway	Scavenging of heme from plasma; Platelet degranulation ; Regulation of Insulin-like Growth Factor (IGF) transport and uptake by Insulin-like Growth Factor Binding Proteins (IGFBPs); Post-translational protein phosphorylation; Cytoprotection by HMOX1; HDL remodeling; Recycling of bile acids and salts; Heme degradation; Heme biosynthesis	14	0	921577	593007	672546	703677	850143	662217	604267	1.28533e+06
FALSE	High	Master Protein	P48668	Keratin, type II cytoskeletal 6C OS=Homo sapiens OX=9606 GN=KRT6C PE=1 SV=3	0	109.477	46	28	90	1	564	60	8	55.67	28	cell organization and biogenesis	cytosol;cytoskeleton		Pf00038, Pf16208	286887	ENSG00000170465	KRT6C	A1L4L5; hsa:286887; P48666; P48668; Q2TAZ9; Q7RTN9		Formation of the cornified envelope	2	0		130453	26216.8	216499	10292.7			359972
FALSE	High	Master Protein	P02649	Apolipoprotein E OS=Homo sapiens OX=9606 GN=APOE PE=1 SV=1	0	107.107	59	18	66	18	317	36.1	5.73	62.47	18	cell-cell signaling;cell organization and biogenesis;protein metabolism;other metabolic processes;stress response;transport;developmental processes;signal transduction;other biological processes	non-structural extracellular;extracellular matrix;plasma membrane;other membranes;ER/Golgi;other cytoplasmic organelle;other cell component	signal transduction activity or receptor binding;transporter activity;enzyme regulator activity;cytoskeletal activity;other molecular function	Pf01442	348	ENSG00000130203	APOE	B2RC15; C0JYY5; hsa:348; P02649; Q9P2S4	Vitamin B12 metabolism; Alzheimer's disease and miRNA effects; Apoptosis-related network due to altered Notch3 in ovarian cancer; ApoE and miR-146 in inflammation and atherosclerosis; Statin inhibition of cholesterol production; Familial hyperlipidemia type 3; Alzheimer's disease	Regulation of Insulin-like Growth Factor (IGF) transport and uptake by Insulin-like Growth Factor Binding Proteins (IGFBPs); Post-translational protein phosphorylation; Scavenging by Class A Receptors; Amyloid fiber formation; Retinoid metabolism and transport; Chylomicron assembly; Chylomicron remodeling; HDL remodeling; Nuclear signaling by ERBB4; NR1H3 & NR1H2 regulate gene expression linked t…	19	0	113285		3402.91	19995.6	1.57726e+06	3.38567e+06	1.0149e+06	2.70092e+06
FALSE	High	Master Protein	P10916	Myosin regulatory light chain 2, ventricular/cardiac muscle isoform OS=Homo sapiens OX=9606 GN=MYL2 PE=1 SV=3	0	94.893	83	13	90	13	166	18.8	5	31.03	13	cell organization and biogenesis;developmental processes;other biological processes	cytosol;cytoskeleton	cytoskeletal activity;other molecular function	Pf00036	4633	ENSG00000111245	MYL2	hsa:4633; P10916; Q16123	Cardiac progenitor differentiation; Myometrial relaxation and contraction pathways; Focal adhesion; Striated muscle contraction pathway; VEGFA-VEGFR2 signaling pathway; MFAP5 effect on permeability and motility of endothelial cells via cytoskeleton rearrangement	Striated Muscle Contraction	7	0	1.30629e+06	1.35799e+06	727704	855163	712739	940475	484027	2.44031e+06
FALSE	High	Master Protein	P17540	Creatine kinase S-type, mitochondrial OS=Homo sapiens OX=9606 GN=CKMT2 PE=1 SV=2	0	93.968	45	14	63	14	419	47.5	8.19	63.58	14	other metabolic processes;other biological processes	other membranes;mitochondrion	kinase activity;other molecular function	Pf00217, Pf02807	1160	ENSG00000131730	CKMT2	hsa:1160; P17540; Q6ICS8; Q8N1E1		Creatine metabolism	1	0	726462	239374	153250	252676	159103	222912	76436.7	686373
FALSE	High	Master Protein	Q14315	Filamin-C OS=Homo sapiens OX=9606 GN=FLNC PE=1 SV=3	0	93.273	15	27	58	27	2725	290.8	5.97	18.95	27	cell organization and biogenesis;other biological processes	plasma membrane;other membranes;cytosol;cytoskeleton;other cell component	cytoskeletal activity;other molecular function	Pf00307, Pf00630	2318	ENSG00000128591	FLNC	B2ZZ88; hsa:2318; O95303; Q07985; Q14315; Q9NS12; Q9NYE5; Q9UMR8; Q9Y503	Focal adhesion; MAPK signaling pathway; Ebola virus infection in host	Cell-extracellular matrix interactions	4	0	53950.6	52601.8	49838.9	63760.2	38039	80356.1	29532.9	245825
FALSE	High	Master Protein	P12110	Collagen alpha-2(VI) chain OS=Homo sapiens OX=9606 GN=COL6A2 PE=1 SV=4	0	91.453	28	24	43	24	1019	108.5	6.21	45.42	24	cell adhesion;other biological processes	non-structural extracellular;plasma membrane;other membranes;ER/Golgi;other cell component	other molecular function	Pf00092, Pf01391	1292	ENSG00000142173	COL6A2	hsa:1292; P12110; Q13909; Q13910; Q13911; Q14048; Q14049; Q16259; Q16597; Q6P0Q1; Q9UML3; Q9Y4S8	miRNA targets in ECM and membrane receptors; Focal adhesion; Focal adhesion: PI3K-Akt-mTOR-signaling pathway; PI3K-Akt signaling pathway	ECM proteoglycans; Collagen degradation; Assembly of collagen fibrils and other multimeric structures; Integrin cell surface interactions; Collagen chain trimerization; Signaling by PDGF; NCAM1 interactions	12	0	48146.9	15910.8	21418.4	19878.8	275887	264856	130363	1.08097e+06
FALSE	High	Master Protein	P01857	Immunoglobulin heavy constant gamma 1 OS=Homo sapiens OX=9606 GN=IGHG1 PE=1 SV=1	0	82.548	60	14	72	6	330	36.1	8.19	49.98	14	cell organization and biogenesis;stress response;transport;signal transduction;other biological processes	non-structural extracellular;plasma membrane;other membranes	signal transduction activity or receptor binding;other molecular function	Pf07654		ENSG00000211896; ENSG00000277633	IGHG1	P01857	Interactions of natural killer cells in pancreatic cancer	Initial triggering of complement; Classical antibody-mediated complement activation; FCGR activation; Regulation of actin dynamics for phagocytic cup formation; Role of phospholipids in phagocytosis; FCGR3A-mediated IL10 synthesis; FCGR3A-mediated phagocytosis; Regulation of Complement cascade; Interleukin-4 and Interleukin-13 signaling	10	11	76032.9	40130	42179.1	40069.2	1.00365e+06	2.34592e+06	1.26628e+06	4.85364e+06
FALSE	High	Master Protein Candidate	P0DOX5	Immunoglobulin gamma-1 heavy chain OS=Homo sapiens OX=9606 PE=1 SV=2	0	82.548	44	14	72	6	449	49.3	8.72	49.98	14	other biological processes	non-structural extracellular;plasma membrane;other membranes;other cell component		Pf07654, Pf07686							0	0	76032.9	40130	42179.1	40069.2	1.00365e+06	2.34592e+06	1.26628e+06	4.85364e+06
FALSE	High	Master Protein	P01024	Complement C3 OS=Homo sapiens OX=9606 GN=C3 PE=1 SV=2	0	80.925	16	20	38	20	1663	187	6.4	29.83	20	cell-cell signaling;cell organization and biogenesis;other metabolic processes;stress response;developmental processes;signal transduction;other biological processes	non-structural extracellular;plasma membrane;other membranes;ER/Golgi;other cytoplasmic organelle;other cell component	signal transduction activity or receptor binding;enzyme regulator activity	Pf00207, Pf01759, Pf01821, Pf01835, Pf07677, Pf07678, Pf07703, Pf17789, Pf17790, Pf17791	718	ENSG00000125730	C3	A7E236; hsa:718; P01024	Allograft rejection; Complement system; TYROBP causal network in microglia; Cells and molecules involved in local acute inflammatory response ; 16p11.2 distal deletion syndrome; Complement system in neuronal development and plasticity; Acquired partial lipodystrophy / Barraquer-Simons syndrome; Complement activation; Complement and coagulation cascades	Immunoregulatory interactions between a Lymphoid and a non-Lymphoid cell; Regulation of Complement cascade; Neutrophil degranulation; Regulation of Insulin-like Growth Factor (IGF) transport and uptake by Insulin-like Growth Factor Binding Proteins (IGFBPs); Post-translational protein phosphorylation; Alternative complement activation; G alpha (i) signalling events; Peptide ligand-binding recepto…	19	0					453848	681576	465119	679021
FALSE	High	Master Protein	P68871	Hemoglobin subunit beta OS=Homo sapiens OX=9606 GN=HBB PE=1 SV=2	0	74.262	77	10	89	6	147	16	7.28	53.16	10	other metabolic processes;stress response;transport;other biological processes	non-structural extracellular;cytosol;other cell component	other molecular function	Pf00042	3043	ENSG00000244734	HBB	A4GX73; B2ZUE0; hsa:3043; P02023; P68871; Q13852; Q14481; Q14510; Q45KT0; Q549N7; Q6FI08; Q6R7N2; Q8IZI1; Q9BX96; Q9UCD6; Q9UCP8; Q9UCP9	Selenium micronutrient network; Vitamin B12 metabolism; Folate metabolism	Scavenging of heme from plasma; Neutrophil degranulation; Cytoprotection by HMOX1; Erythrocytes take up carbon dioxide and release oxygen; Erythrocytes take up oxygen and release carbon dioxide; Factors involved in megakaryocyte development and platelet production; Heme signaling; Chaperone Mediated Autophagy; Late endosomal microautophagy	12	6	4.23626e+06	2.0609e+06	1.64712e+06	2.30462e+06	2.236e+06	1.55168e+06	649460	3.29364e+06
FALSE	High	Master Protein	P04004	Vitronectin OS=Homo sapiens OX=9606 GN=VTN PE=1 SV=1	0	74.129	35	15	72	15	478	54.3	5.8	65.96	15	cell adhesion;transport;developmental processes;other biological processes	non-structural extracellular;extracellular matrix;plasma membrane;other membranes;ER/Golgi;other cell component	signal transduction activity or receptor binding;extracellular structural activity;other molecular function	Pf00045, Pf01033	7448	ENSG00000109072	VTN	B2R7G0; hsa:7448; P01141; P04004; Q9BSH7	Primary focal segmental glomerulosclerosis (FSGS); Complement system; Focal adhesion; Focal adhesion: PI3K-Akt-mTOR-signaling pathway; PI3K-Akt signaling pathway; Epithelial to mesenchymal transition in colorectal cancer; Inflammatory response pathway; Complement system in neuronal development and plasticity	Regulation of Complement cascade; ECM proteoglycans; Molecules associated with elastic fibres; Integrin cell surface interactions; Syndecan interactions	13	0	44798	4234.86	2947.71	14501.1	1.98245e+06	3.19965e+06	2.45645e+06	4.00028e+06
FALSE	High	Master Protein	P23142	Fibulin-1 OS=Homo sapiens OX=9606 GN=FBLN1 PE=1 SV=4	0	72.229	30	17	45	17	703	77.2	5.22	36.68	17	cell organization and biogenesis;protein metabolism;other metabolic processes;stress response;developmental processes;other biological processes	non-structural extracellular;extracellular matrix	signal transduction activity or receptor binding;enzyme regulator activity;extracellular structural activity;other molecular function	Pf07645, Pf12662	2192	ENSG00000077942	FBLN1	B0QY42; B1AHL4; hsa:2192; P23142; P23143; P23144; P37888; Q5TIC4; Q8TBH8; Q9HBQ5; Q9UC21; Q9UGR4; Q9UH41		Molecules associated with elastic fibres	1	0					368528	967431	389904	943212
FALSE	High	Master Protein	P10909	Clusterin OS=Homo sapiens OX=9606 GN=CLU PE=1 SV=1	0	72.064	41	17	50	17	449	52.5	6.27	29.29	17	cell cycle OR cell proliferation;cell organization and biogenesis;protein metabolism;other metabolic processes;stress response;transport;developmental processes;signal transduction;other biological processes	non-structural extracellular;other membranes;cytosol;mitochondrion;ER/Golgi;nucleus;other cell component	signal transduction activity or receptor binding;cytoskeletal activity;other molecular function	Pf01093	1191	ENSG00000120885	CLU	B2R9Q1; B3KSE6; hsa:1191; P10909; P11380; P11381; Q2TU75; Q5HYC1; Q7Z5B9	Male infertility; Complement system in neuronal development and plasticity; Complement and coagulation cascades	Regulation of Complement cascade; Platelet degranulation ; Terminal pathway of complement; Antimicrobial peptides	7	0	7709.87				1.35914e+06	2.62137e+06	1.02323e+06	3.09454e+06
FALSE	High	Master Protein	P15924	Desmoplakin OS=Homo sapiens OX=9606 GN=DSP PE=1 SV=3	0	72.005	9	20	42	20	2871	331.6	6.81	8.45	20	cell adhesion;cell organization and biogenesis;protein metabolism;other metabolic processes;stress response;developmental processes;other biological processes	plasma membrane;other membranes;cytoskeleton;other cell component	cytoskeletal activity;other molecular function	Pf00681, Pf17902, Pf18373	1832	ENSG00000096696	DSP	B2RTT2; D7RX09; hsa:1832; O75993; P15924; Q14189; Q9UHN4	Arrhythmogenic right ventricular cardiomyopathy; Lung fibrosis; Epithelial to mesenchymal transition in colorectal cancer	Neutrophil degranulation; Formation of the cornified envelope; RND3 GTPase cycle; Apoptotic cleavage of cell adhesion proteins; RND1 GTPase cycle	9	0	29832.7	112156	181017	149148	68013.9	8298.68	32732.9	91187.2
FALSE	High	Master Protein	Q04695	Keratin, type I cytoskeletal 17 OS=Homo sapiens OX=9606 GN=KRT17 PE=1 SV=2	0	70.269	38	17	70	6	432	48.1	5.02	73.89	17	cell organization and biogenesis;developmental processes;other biological processes	cytosol;cytoskeleton;other cell component	other molecular function	Pf00038	3872	ENSG00000128422	KRT17	A5Z1M9; A5Z1N0; A5Z1N1; A5Z1N2; A6NDV6; A6NKQ2; hsa:3872; Q04695; Q6IP98; Q8N1P6		Formation of the cornified envelope	2	0		112274	10549.3	33776.5	23902.6	7887.22	16716.7	224217
FALSE	High	Master Protein	P02743	Serum amyloid P-component OS=Homo sapiens OX=9606 GN=APCS PE=1 SV=2	0	69.207	44	10	63	10	223	25.4	6.54	70.25	10	cell organization and biogenesis;stress response;other biological processes	non-structural extracellular	other molecular function	Pf00354	325	ENSG00000132703	APCS	hsa:325; P02743	Complement system	Amyloid fiber formation	2	0	119922	39439	30478.8	77041.8	2.72722e+06	8.93536e+06	2.48704e+06	7.31045e+06
FALSE	High	Master Protein	P08670	Vimentin OS=Homo sapiens OX=9606 GN=VIM PE=1 SV=4	0	68.829	48	20	53	14	466	53.6	5.12	17.26	20	cell organization and biogenesis;stress response;developmental processes;signal transduction;other biological processes	plasma membrane;other membranes;cytosol;cytoskeleton;nucleus;other cytoplasmic organelle;other cell component	cytoskeletal activity;nucleic acid binding activity;other molecular function	Pf00038, Pf04732	7431	ENSG00000026025	VIM	B0YJC2; D3DRU4; hsa:7431; P08670; Q15867; Q15868; Q15869; Q548L2; Q6LER9; Q8N850; Q96ML2; Q9NTM3	Allograft rejection; Spinal cord injury; Primary focal segmental glomerulosclerosis (FSGS); Mammary gland development pathway - Puberty (Stage 2 of 4); Apoptosis-related network due to altered Notch3 in ovarian cancer; Striated muscle contraction pathway; TGF-beta signaling in thyroid cells for epithelial-mesenchymal transition; Ciliary landscape; Burn wound healing; CCL18 signaling pathway; T-ce…	Interleukin-4 and Interleukin-13 signaling; Striated Muscle Contraction; Caspase-mediated cleavage of cytoskeletal proteins; Aggrephagy; Chaperone Mediated Autophagy; Late endosomal microautophagy; RHOBTB1 GTPase cycle	18	2	52544.3	22258.7	23100.5	38463.2	46304.8	95582.5	65927.6	437745
FALSE	High	Master Protein	Q9UKZ9	Procollagen C-endopeptidase enhancer 2 OS=Homo sapiens OX=9606 GN=PCOLCE2 PE=1 SV=1	0	65.969	48	14	36	14	415	45.7	8.47	35.03	14	other biological processes	non-structural extracellular	enzyme regulator activity;other molecular function	Pf00431, Pf01759	26577	ENSG00000163710	PCOLCE2	B2RCH9; D3DNG4; hsa:26577; Q9BRH3; Q9UKZ9		Collagen biosynthesis and modifying enzymes	1	0					163398	335566	127762	183446
FALSE	High	Master Protein	P06732	Creatine kinase M-type OS=Homo sapiens OX=9606 GN=CKM PE=1 SV=2	0	65.062	50	16	46	15	381	43.1	7.25	27.92	16	other metabolic processes	non-structural extracellular;cytosol	kinase activity;other molecular function	Pf00217, Pf02807	1158	ENSG00000104879	CKM	hsa:1158; P06732; Q96QL9		Creatine metabolism	1	1	369669	276610	177822	247877	363267	361796	151273	541480
FALSE	High	Master Protein	P02144	Myoglobin OS=Homo sapiens OX=9606 GN=MB PE=1 SV=2	0	64.376	72	10	59	10	154	17.2	7.68	52.9	10	stress response;transport;developmental processes;other biological processes	cytosol	other molecular function	Pf00042	4151	ENSG00000198125	MB	hsa:4151; P02144; Q52H51; Q5THY7	Effects of nitric oxide	Intracellular oxygen transport	2	0	977487	527848	431011	1.11561e+06	930759	530759	501950	2.32948e+06
FALSE	High	Master Protein	P12814	Alpha-actinin-1 OS=Homo sapiens OX=9606 GN=ACTN1 PE=1 SV=2	0	62.544	17	13	46	1	892	103	5.41	27.37	13	cell adhesion;cell organization and biogenesis;developmental processes;other biological processes	non-structural extracellular;plasma membrane;other membranes;cytosol;cytoskeleton;other cell component	signal transduction activity or receptor binding;cytoskeletal activity;nucleic acid binding activity;other molecular function	Pf00307, Pf00435, Pf08726	87	ENSG00000072110	ACTN1	B3V8S3; B4DHH3; B7TY16; hsa:87; P12814; Q1HE25; Q9BTN1	Arrhythmogenic right ventricular cardiomyopathy; Focal adhesion; Ebola virus infection in host; MFAP5 effect on permeability and motility of endothelial cells via cytoskeleton rearrangement; Regulation of actin cytoskeleton	Platelet degranulation ; Nephrin family interactions; Syndecan interactions; RHOBTB2 GTPase cycle; RHOD GTPase cycle; RHOF GTPase cycle; Regulation of cytoskeletal remodeling and cell spreading by IPP complex components	12	0	18521.8	14356.5			14938.8	28012.3		104398
FALSE	High	Master Protein	P01834	Immunoglobulin kappa constant OS=Homo sapiens OX=9606 GN=IGKC PE=1 SV=2	0	61.552	81	6	55	6	107	11.8	6.52	42.61	6	cell organization and biogenesis;stress response;transport;signal transduction;other biological processes	non-structural extracellular;plasma membrane;other membranes	signal transduction activity or receptor binding;other molecular function	Pf07654			IGKC	A0A075B6H6; A0A087X130; P01834		Initial triggering of complement; Classical antibody-mediated complement activation; Immunoregulatory interactions between a Lymphoid and a non-Lymphoid cell; Cell surface interactions at the vascular wall; FCGR activation; Regulation of actin dynamics for phagocytic cup formation; Role of phospholipids in phagocytosis; Scavenging of heme from plasma; Role of LAT2/NTAL/LAB on calcium mobilization…	18	0	380849	34267.6	96361.9	68783.6	1.25118e+06	2.27016e+06	1.03797e+06	2.84235e+06
FALSE	High	Master Protein	P01860	Immunoglobulin heavy constant gamma 3 OS=Homo sapiens OX=9606 GN=IGHG3 PE=1 SV=2	0	60.239	48	13	46	5	377	41.3	7.9	25.01	13	cell organization and biogenesis;stress response;transport;signal transduction;other biological processes	non-structural extracellular;plasma membrane;other membranes	signal transduction activity or receptor binding;other molecular function	Pf07654			IGHG3	A0A075B6N8; A2NU35; P01860		Initial triggering of complement; Classical antibody-mediated complement activation; FCGR activation; Regulation of actin dynamics for phagocytic cup formation; Role of phospholipids in phagocytosis; FCGR3A-mediated IL10 synthesis; FCGR3A-mediated phagocytosis; Regulation of Complement cascade	8	2	16038.7	8343.8	11277.3	11912.6	190864	576326	185451	589929
FALSE	High	Master Protein	P02748	Complement component C9 OS=Homo sapiens OX=9606 GN=C9 PE=1 SV=2	0	59.966	31	13	33	13	559	63.1	5.59	21.87	13	cell organization and biogenesis;stress response;other biological processes	non-structural extracellular;plasma membrane;other membranes		Pf00057, Pf00090, Pf01823	735	ENSG00000113600	C9	hsa:735; P02748	Allograft rejection; Complement system; Complement system in neuronal development and plasticity; Complement activation; Complement and coagulation cascades	Regulation of Complement cascade; Terminal pathway of complement	7	0	9952.1			6217.3	196581	779859	416398	420663
FALSE	High	Master Protein	P04406	Glyceraldehyde-3-phosphate dehydrogenase OS=Homo sapiens OX=9606 GN=GAPDH PE=1 SV=3	0	53.807	64	12	37	12	335	36	8.46	19.83	12	cell organization and biogenesis;protein metabolism;other metabolic processes;stress response;other biological processes	plasma membrane;other membranes;cytosol;cytoskeleton;nucleus;other cell component	enzyme regulator activity;cytoskeletal activity;other molecular function	Pf00044, Pf02800	2597	ENSG00000111640	GAPDH	E7EUT4; hsa:2597; P00354; P04406; Q53X65	Cori cycle; Alzheimer's disease and miRNA effects; HIF1A and PPARG regulation of glycolysis; VEGFA-VEGFR2 signaling pathway; Clear cell renal cell carcinoma pathways; Metabolic reprogramming in colon cancer; Aerobic glycolysis; 7q11.23 copy number variation syndrome; Glycolysis in senescence; Alzheimer's disease; Glycolysis and gluconeogenesis; Sudden infant death syndrome (SIDS) susceptibility p…	Gluconeogenesis; Glycolysis	14	0	310508	205044	113661	175180	276141	188122	80142.8	631495
FALSE	High	Master Protein	P07951	Tropomyosin beta chain OS=Homo sapiens OX=9606 GN=TPM2 PE=1 SV=1	0	52.985	24	11	57	2	284	32.8	4.7	52.41	11	cell organization and biogenesis;other biological processes	cytosol;cytoskeleton	cytoskeletal activity;other molecular function	Pf00261	7169	ENSG00000198467	TPM2	A6NM85; hsa:7169; P06468; P07951; Q13894; Q53FM4; Q5TCU4; Q5TCU7; Q9UH67	Striated muscle contraction pathway	Striated Muscle Contraction; Smooth Muscle Contraction	3	0	37956.9	26160.8	15390.4	34950	11864.7	12966.5	3074.52	45446.8
FALSE	High	Master Protein	P07093	Glia-derived nexin OS=Homo sapiens OX=9606 GN=SERPINE2 PE=1 SV=1	0	52.756	38	15	36	15	398	44	9.29	17.28	15	cell organization and biogenesis;stress response;transport;developmental processes;other biological processes	non-structural extracellular;extracellular matrix;plasma membrane;other membranes;cytosol;other cell component	signal transduction activity or receptor binding;enzyme regulator activity;other molecular function	Pf00079	5270	ENSG00000135919	SERPINE2	B2R6A4; B4DIF2; hsa:5270; P07093; Q53S15; Q5D0C4		Intrinsic Pathway of Fibrin Clot Formation; Common Pathway of Fibrin Clot Formation; Dissolution of Fibrin Clot	3	0					336829	803483	587460	1.43903e+06
FALSE	High	Master Protein	Q99798	Aconitate hydratase, mitochondrial OS=Homo sapiens OX=9606 GN=ACO2 PE=1 SV=2	0	52.125	21	12	37	12	780	85.4	7.61	24.87	12	other metabolic processes;stress response;developmental processes	cytosol;mitochondrion	other molecular function	Pf00330, Pf00694	50	ENSG00000100412	ACO2	hsa:50; O75809; Q5JZ41; Q6FHX0; Q8TAQ6; Q99798	Amino acid metabolism; Metabolic reprogramming in colon cancer; Fluoroacetic acid toxicity; TCA cycle (aka Krebs or citric acid cycle)	Citric acid cycle (TCA cycle); Mitochondrial protein import	6	0	359697	217520	167343	272809	117282	108542	38275.9	311297
FALSE	High	Master Protein	P02511	Alpha-crystallin B chain OS=Homo sapiens OX=9606 GN=CRYAB PE=1 SV=2	0	50.751	83	13	62	13	175	20.1	7.33	29.35	13	cell organization and biogenesis;stress response;developmental processes;signal transduction;other biological processes	plasma membrane;other membranes;cytosol;cytoskeleton;mitochondrion;ER/Golgi;nucleus;other cell component	cytoskeletal activity;other molecular function	Pf00011, Pf00525	1410	ENSG00000109846	CRYAB	B0YIX0; hsa:1410; O43416; P02511; Q9UC37; Q9UC38; Q9UC39; Q9UC40; Q9UC41		HSF1-dependent transactivation	1	0	442003	438724	445141	657844	482338	526942	213196	1.90668e+06
FALSE	High	Master Protein Rejected	O43707	Alpha-actinin-4 OS=Homo sapiens OX=9606 GN=ACTN4 PE=1 SV=2	0	50.252	14	11	33	0	911	104.8	5.44	23.87	11	transport;signal transduction;other biological processes	non-structural extracellular;cytosol;cytoskeleton;nucleus;other cell component	signal transduction activity or receptor binding;cytoskeletal activity;nucleic acid binding activity;other molecular function	Pf00307, Pf00435, Pf08726	81	ENSG00000130402; ENSG00000282844	ACTN4	A4K467; D6PXK4; hsa:81; O43707; O76048	Arrhythmogenic right ventricular cardiomyopathy; Primary focal segmental glomerulosclerosis (FSGS); Focal adhesion; Striated muscle contraction pathway; Ebola virus infection in host; Nephrotic syndrome	Platelet degranulation ; Nephrin family interactions	8	0
FALSE	High	Master Protein	P45379	Troponin T, cardiac muscle OS=Homo sapiens OX=9606 GN=TNNT2 PE=1 SV=3	0	48.786	27	8	28	8	298	35.9	4.97	17.45	8	cell organization and biogenesis;developmental processes;other biological processes	cytosol;cytoskeleton	cytoskeletal activity;other molecular function	Pf00992	7139	ENSG00000118194	TNNT2	A2TDB9; A8K3K6; hsa:7139; O60214; P45379; Q99596; Q99597; Q9BUF6; Q9UM96	Cardiac progenitor differentiation; Striated muscle contraction pathway	Striated Muscle Contraction	3	0	288659	160088	132765	184063	148074	140609	43081.3	562565
FALSE	High	Master Protein	P05413	Fatty acid-binding protein, heart OS=Homo sapiens OX=9606 GN=FABP3 PE=1 SV=4	0	47.932	62	10	50	10	133	14.8	6.8	33.26	10	other metabolic processes;transport;other biological processes	non-structural extracellular;cytosol	transporter activity;cytoskeletal activity;other molecular function	Pf00061	2170	ENSG00000121769	FABP3	B2RAB6; hsa:2170; P05413; Q5VV93; Q99957	PPAR signaling pathway; Fatty acid transporters	Triglyceride catabolism	3	0	746376	371780	346822	476552	492393	392847	190802	638035
FALSE	High	Master Protein	P08123	Collagen alpha-2(I) chain OS=Homo sapiens OX=9606 GN=COL1A2 PE=1 SV=7	0	47.276	8	10	37	10	1366	129.2	8.95	34.98	10	cell organization and biogenesis;other metabolic processes;developmental processes;signal transduction;other biological processes	non-structural extracellular;extracellular matrix;ER/Golgi	extracellular structural activity;other molecular function	Pf01391, Pf01410	1278	ENSG00000164692	COL1A2	hsa:1278; P02464; P08123; Q13897; Q13997; Q13998; Q14038; Q14057; Q15177; Q15947; Q16480; Q16511; Q7Z5S6; Q9UEB6; Q9UEF9; Q9UM83; Q9UMI1; Q9UML5; Q9UMM6; Q9UPH0	miRNA targets in ECM and membrane receptors; Focal adhesion; TGF-beta signaling pathway; Focal adhesion: PI3K-Akt-mTOR-signaling pathway; PI3K-Akt signaling pathway; Inflammatory response pathway; IL-18 signaling pathway; Type I collagen synthesis in the context of osteogenesis imperfecta; Angiotensin II receptor type 1 pathway; CCL18 signaling pathway; NRP1-triggered signaling pathways in pancre…	Immunoregulatory interactions between a Lymphoid and a non-Lymphoid cell; Cell surface interactions at the vascular wall; ECM proteoglycans; Interleukin-4 and Interleukin-13 signaling; MET activates PTK2 signaling; Collagen degradation; Integrin cell surface interactions; Collagen chain trimerization; GPVI-mediated activation cascade; Syndecan interactions; Anchoring fibril formation; Crosslinkin…	31	0	592602	28068.5	25011.3	17151.3	392120	1.083e+06	559564	4.99248e+06
FALSE	High	Master Protein	P18206	Vinculin OS=Homo sapiens OX=9606 GN=VCL PE=1 SV=4	0	46.916	18	14	26	14	1134	123.7	5.66	4.42	14	cell adhesion;cell organization and biogenesis;developmental processes;other biological processes	non-structural extracellular;plasma membrane;other membranes;cytosol;cytoskeleton;other cell component	cytoskeletal activity;other molecular function	Pf01044	7414	ENSG00000035403	VCL	hsa:7414; P18206; Q16450; Q5SWX2; Q7Z3B8; Q8IXU7	Integrin-mediated cell adhesion; Primary focal segmental glomerulosclerosis (FSGS); Focal adhesion; VEGFA-VEGFR2 signaling pathway; MFAP5 effect on permeability and motility of endothelial cells via cytoskeleton rearrangement; Melanoma; Regulation of actin cytoskeleton	Neutrophil degranulation; Platelet degranulation ; Signaling by BRAF and RAF1 fusions; Signaling by moderate kinase activity BRAF mutants; Paradoxical activation of RAF signaling by kinase inactive BRAF; Signaling downstream of RAS mutants; Signaling by RAF1 mutants; MAP2K and MAPK activation; Signaling by high-kinase activity BRAF mutants; Signaling by ALK fusions and activated point mutants; Sm…	18	0	89746.6	35040.6	33012.8	56421.4	69099.2	83080	23865.5	233380
FALSE	High	Master Protein	P40939	Trifunctional enzyme subunit alpha, mitochondrial OS=Homo sapiens OX=9606 GN=HADHA PE=1 SV=2	0	46.276	21	13	26	13	763	82.9	9.04	11.5	13	other metabolic processes;other biological processes	other membranes;mitochondrion	other molecular function	Pf00378, Pf00725, Pf02737	3030	ENSG00000084754	HADHA	B2R7L4; B4DYP2; hsa:3030; P40939; Q16679; Q53T69; Q53TA2; Q96GT7; Q9UQC5	Fatty acid beta-oxidation; Mitochondrial long chain fatty acid beta-oxidation; Valproic acid pathway; Sudden infant death syndrome (SIDS) susceptibility pathways	mitochondrial fatty acid beta-oxidation of unsaturated fatty acids; Beta oxidation of decanoyl-CoA to octanoyl-CoA-CoA; Beta oxidation of octanoyl-CoA to hexanoyl-CoA; Beta oxidation of hexanoyl-CoA to butanoyl-CoA; Beta oxidation of lauroyl-CoA to decanoyl-CoA-CoA; Acyl chain remodeling of CL; Beta oxidation of myristoyl-CoA to lauroyl-CoA; Beta oxidation of palmitoyl-CoA to myristoyl-CoA	12	0	171593	339921	99636.3	105672	91047.1	81308	6140.63	181327
FALSE	High	Master Protein	P69905	Hemoglobin subunit alpha OS=Homo sapiens OX=9606 GN=HBA1 PE=1 SV=2	0	44.492	63	6	48	6	142	15.2	8.68	30.21	6	other metabolic processes;stress response;transport;other biological processes	non-structural extracellular;cytosol;translational apparatus;other cell component	other molecular function	Pf00042	3039; 3040	ENSG00000188536; ENSG00000206172	HBA1; HBA2	hsa:3039; hsa:3040; P01922; P69905; Q1HDT5; Q3MIF5; Q53F97; Q96KF1; Q9NYR7; Q9UCM0	Selenium micronutrient network; Vitamin B12 metabolism; Folate metabolism; Effects of nitric oxide	Scavenging of heme from plasma; Cytoprotection by HMOX1; Erythrocytes take up carbon dioxide and release oxygen; Erythrocytes take up oxygen and release carbon dioxide; Heme signaling	9	0	1.93e+06	1.51042e+06	1.07321e+06	1.8901e+06	1.44541e+06	962498	568908	1.8722e+06
FALSE	High	Master Protein	P19429	Troponin I, cardiac muscle OS=Homo sapiens OX=9606 GN=TNNI3 PE=1 SV=3	0	43.652	45	9	38	9	210	24	9.86	22.92	9	developmental processes;signal transduction;other biological processes	cytosol;cytoskeleton	cytoskeletal activity;other molecular function	Pf00992, Pf11636	7137	ENSG00000129991	TNNI3	hsa:7137; P19429	Cardiac progenitor differentiation; Striated muscle contraction pathway	Ion homeostasis; Striated Muscle Contraction	4	0	226420	107624	83131	142736	156571	249937	70775.7	748972
FALSE	High	Master Protein	P14923	Junction plakoglobin OS=Homo sapiens OX=9606 GN=JUP PE=1 SV=3	0	41.732	18	9	28	9	745	81.7	6.14	35.75	9	cell adhesion;cell organization and biogenesis;developmental processes;other biological processes	non-structural extracellular;plasma membrane;other membranes;cytosol;cytoskeleton;nucleus;other cell component	other molecular function	Pf00514	3728	ENSG00000173801	JUP	hsa:3728; P14923; Q15093; Q15151; Q7L3S5; Q86W21; Q9BWC4; Q9HCX9	Arrhythmogenic right ventricular cardiomyopathy; Corticotropin-releasing hormone signaling pathway; Ectoderm differentiation; Ectoderm differentiation; Epithelial to mesenchymal transition in colorectal cancer	Neutrophil degranulation; RHOJ GTPase cycle; RHOH GTPase cycle; Formation of the cornified envelope; Adherens junctions interactions; VEGFR2 mediated vascular permeability; RHOC GTPase cycle; RHOA GTPase cycle; CDC42 GTPase cycle; RHOQ GTPase cycle; RHOB GTPase cycle	17	0	14276.3	215878	115372	126450	132253	21301.1	137707	169554
FALSE	High	Master Protein Rejected	P12035	Keratin, type II cytoskeletal 3 OS=Homo sapiens OX=9606 GN=KRT3 PE=1 SV=3	0	39.683	11	10	38	0	628	64.4	6.48	13.83	10	cell organization and biogenesis;other biological processes	cytosol;cytoskeleton		Pf00038, Pf16208	3850	ENSG00000186442	KRT3	A6NIS2; hsa:3850; P12035; Q701L8		Formation of the cornified envelope	2	0
FALSE	High	Master Protein	P06396	Gelsolin OS=Homo sapiens OX=9606 GN=GSN PE=1 SV=1	0	39.257	28	15	19	15	782	85.6	6.28	4.59	15	cell organization and biogenesis;protein metabolism;other metabolic processes;transport;developmental processes;other biological processes	non-structural extracellular;plasma membrane;other membranes;cytosol;cytoskeleton;other cell component	cytoskeletal activity;other molecular function	Pf00626	2934	ENSG00000148180	GSN	A2A418; A8MUD1; A8MYN7; B7Z373; B7Z5V1; F5H1A8; hsa:2934; P06396; Q5T0I2; Q8WVV7	Ebola virus infection in host; Regulation of actin cytoskeleton	Neutrophil degranulation; Amyloid fiber formation; Sensory processing of sound by outer hair cells of the cochlea; Caspase-mediated cleavage of cytoskeletal proteins	6	0	38924.3	17317.2	21378.4	23573.9	119984	124413	47453.2	263140
FALSE	High	Master Protein	O75112	LIM domain-binding protein 3 OS=Homo sapiens OX=9606 GN=LDB3 PE=1 SV=2	0	39.255	25	11	35	11	727	77.1	8.13	10.84	11	cell organization and biogenesis;developmental processes;other biological processes	cytoskeleton;other cell component	cytoskeletal activity;other molecular function	Pf00412, Pf00595, Pf15936	11155	ENSG00000122367	LDB3	A2TDB7; A6NIV4; B4E3K3; hsa:11155; O75112; Q5K6N9; Q5K6P0; Q5K6P1; Q96FH2; Q9Y4Z3; Q9Y4Z4; Q9Y4Z5			0	0	124983	135722	74455.6	115062	137915	175798	43580	520430
FALSE	High	Master Protein	P40926	Malate dehydrogenase, mitochondrial OS=Homo sapiens OX=9606 GN=MDH2 PE=1 SV=3	0	38.593	35	9	23	9	338	35.5	8.68	15.45	9	other metabolic processes	other membranes;mitochondrion;other cell component	other molecular function	Pf00056, Pf02866	4191	ENSG00000146701	MDH2	A8K414; B2RE78; B4DE44; E9PDB2; hsa:4191; O43682; P40926	Amino acid metabolism; Metabolic reprogramming in colon cancer; NAD metabolism in oncogene-induced senescence and mitochondrial dysfunction-associated senescence; Glycolysis and gluconeogenesis; TCA cycle (aka Krebs or citric acid cycle)	Citric acid cycle (TCA cycle); Gluconeogenesis	7	0	167535	96757.2	97433.4	127961	120731	104000	61528.3	397574
FALSE	High	Master Protein	P22695	Cytochrome b-c1 complex subunit 2, mitochondrial OS=Homo sapiens OX=9606 GN=UQCRC2 PE=1 SV=3	0	38.409	32	10	18	10	453	48.4	8.63	8.31	10	protein metabolism;other metabolic processes;other biological processes	other membranes;mitochondrion;nucleus	other molecular function	Pf00675, Pf05193	7385	ENSG00000140740	UQCRC2	B3KSN4; hsa:7385; P22695; Q9BQ05	Electron transport chain: OXPHOS system in mitochondria; Nonalcoholic fatty liver disease; Mitochondrial complex III assembly	Respiratory electron transport	4	0	110409	86598.7	52659.4	82294.4	93051.5	29707.7	3688.02	271039
FALSE	High	Master Protein	P78539	Sushi repeat-containing protein SRPX OS=Homo sapiens OX=9606 GN=SRPX PE=1 SV=1	0	38.341	25	10	22	10	464	51.5	8.66	13.46	10	cell adhesion;cell organization and biogenesis;other metabolic processes;stress response;transport;other biological processes	other membranes;ER/Golgi;other cytoplasmic organelle;other cell component		Pf00084, Pf02494, Pf13778	8406	ENSG00000101955	SRPX	A8K065; B3KWP8; B4DDB8; B4DQH5; F5H4D7; G3V1L0; hsa:8406; P78539; Q4VX66; Q99652; Q99913			0	0					102350	217348	128075	535756
FALSE	High	Master Protein	P01861	Immunoglobulin heavy constant gamma 4 OS=Homo sapiens OX=9606 GN=IGHG4 PE=1 SV=1	0	37.841	41	10	28	3	327	35.9	7.36	16.96	10	cell organization and biogenesis;stress response;transport;signal transduction;other biological processes	non-structural extracellular;plasma membrane;other membranes	signal transduction activity or receptor binding;other molecular function	Pf07654		ENSG00000211892; ENSG00000277016	IGHG4	P01861		Initial triggering of complement; Classical antibody-mediated complement activation; FCGR activation; Regulation of actin dynamics for phagocytic cup formation; Role of phospholipids in phagocytosis; FCGR3A-mediated IL10 synthesis; FCGR3A-mediated phagocytosis; Regulation of Complement cascade; Interleukin-4 and Interleukin-13 signaling	9	1					109476	221437	68858.2	584594
FALSE	High	Master Protein	P48735	Isocitrate dehydrogenase [NADP], mitochondrial OS=Homo sapiens OX=9606 GN=IDH2 PE=1 SV=2	0	37.84	29	11	28	11	452	50.9	8.69	18.77	11	other metabolic processes;developmental processes;other biological processes	cytosol;mitochondrion;other cytoplasmic organelle	other molecular function	Pf00180	3418	ENSG00000182054	IDH2	B2R6L6; B4DFL2; hsa:3418; P48735; Q96GT3	VEGFA-VEGFR2 signaling pathway; Metabolic reprogramming in colon cancer; Cerebral organic acidurias, including diseases; TCA cycle (aka Krebs or citric acid cycle)	Citric acid cycle (TCA cycle); Transcriptional activation of mitochondrial biogenesis	6	0	305726	294763	167529	377261	70798.1	98280.7	28870.8	322954
FALSE	High	Master Protein	P02042	Hemoglobin subunit delta OS=Homo sapiens OX=9606 GN=HBD PE=1 SV=2	0	35.63	41	5	45	1	147	16	8.05	15.75	5	other metabolic processes;transport;other biological processes	cytosol;other cell component	other molecular function	Pf00042	3045	ENSG00000223609	HBD	hsa:3045; P02042; Q3Y5H3; Q8WXT7	VEGFA-VEGFR2 signaling pathway	Factors involved in megakaryocyte development and platelet production	2	0	134758	69026.4	56778.1	84334.5	38418	27210.1	10980.1	70181.8
FALSE	High	Master Protein	P14618	Pyruvate kinase PKM OS=Homo sapiens OX=9606 GN=PKM PE=1 SV=4	0	35.033	26	10	22	10	531	57.9	7.84	11.51	10	other metabolic processes;other biological processes	non-structural extracellular;cytosol;ER/Golgi;nucleus;other cell component	nucleic acid binding activity;kinase activity;other molecular function	Pf00224, Pf02887	5315	ENSG00000067225	PKM	A6NFK3; B2R5N8; B3KRY0; B4DFX8; B4DUU6; hsa:5315; P14618; P14786; Q53GK4; Q96E76; Q9BWB5; Q9UCV6; Q9UPF2	Photodynamic therapy-induced HIF-1 survival signaling; Amino acid metabolism; Clear cell renal cell carcinoma pathways; Metabolic reprogramming in colon cancer; Aerobic glycolysis; Glycolysis in senescence; Glycolysis and gluconeogenesis	Neutrophil degranulation	8	0	90114	69456.2	57821.3	79557.7	116512	93058.8	94277.5	263760
FALSE	High	Master Protein	P54296	Myomesin-2 OS=Homo sapiens OX=9606 GN=MYOM2 PE=1 SV=2	0	34.81	10	10	15	10	1465	164.8	6.19	0	10	cell organization and biogenesis;developmental processes;other biological processes	cytoskeleton;other cell component	cytoskeletal activity;other molecular function	Pf00041, Pf07679	9172	ENSG00000036448; ENSG00000274137	MYOM2	hsa:9172; P54296; Q7Z3Y2			0	0	103652	62411.7	34492.5	73117	18905.5	38809.7		72680
FALSE	High	Master Protein	P00505	Aspartate aminotransferase, mitochondrial OS=Homo sapiens OX=9606 GN=GOT2 PE=1 SV=3	0	34.801	21	7	21	7	430	47.5	9.01	33.29	7	other metabolic processes;transport;developmental processes;other biological processes	plasma membrane;other membranes;mitochondrion;other cell component	other molecular function	Pf00155	2806	ENSG00000125166	GOT2	B4DJA6; E7ERW2; hsa:2806; P00505; Q53FL3; Q9BWA3	Alanine and aspartate metabolism; Amino acid metabolism; Metabolic reprogramming in colon cancer; NAD metabolism in oncogene-induced senescence and mitochondrial dysfunction-associated senescence; Glycolysis and gluconeogenesis	Gluconeogenesis; Aspartate and asparagine metabolism; Glyoxylate metabolism and glycine degradation; Glutamate and glutamine metabolism; Degradation of cysteine and homocysteine	10	0	115419	103212	55454.3	96185.2	61669.2	139059	37361.2	543803
FALSE	High	Master Protein	P06753	Tropomyosin alpha-3 chain OS=Homo sapiens OX=9606 GN=TPM3 PE=1 SV=2	0	34.513	28	8	48	1	285	32.9	4.72	41.76	8	cell organization and biogenesis;other biological processes	cytosol;cytoskeleton	cytoskeletal activity	Pf00261	7170	ENSG00000143549	TPM3	D3DV71; hsa:7170; P06753; P12324; Q2QD06; Q5VU58; Q5VU63; Q5VU66; Q5VU71; Q5VU72; Q8TCG3; Q969Q2; Q9NQH8	Mammary gland development pathway - Pregnancy and lactation (Stage 3 of 4); Striated muscle contraction pathway; VEGFA-VEGFR2 signaling pathway	Striated Muscle Contraction; Signaling by ALK fusions and activated point mutants; RHOV GTPase cycle; Smooth Muscle Contraction	7	0	11648.2	12433.7	7799.65	18758.6		23835.6
FALSE	High	Master Protein	P04075	Fructose-bisphosphate aldolase A OS=Homo sapiens OX=9606 GN=ALDOA PE=1 SV=2	0	33.005	32	10	26	10	364	39.4	8.09	7.67	10	cell organization and biogenesis;other metabolic processes;other biological processes	non-structural extracellular;cytosol;cytoskeleton;other cell component	cytoskeletal activity;other molecular function	Pf00274	226	ENSG00000149925	ALDOA	B4DXI7; hsa:226; P04075; Q6FH76; Q6FI10; Q96B15; Q9BWD9; Q9UCN2	VEGFA-VEGFR2 signaling pathway; Clear cell renal cell carcinoma pathways; Aerobic glycolysis; 16p11.2 proximal deletion syndrome; Glycolysis and gluconeogenesis; Sudden infant death syndrome (SIDS) susceptibility pathways	Neutrophil degranulation; Platelet degranulation ; Gluconeogenesis; Glycolysis	10	0	181974	108135	92772.4	124945	159160	140518	50699.1	340603
FALSE	High	Master Protein	P24752	Acetyl-CoA acetyltransferase, mitochondrial OS=Homo sapiens OX=9606 GN=ACAT1 PE=1 SV=1	0	31.981	23	7	20	7	427	45.2	8.85	6.95	7	other metabolic processes;stress response;developmental processes;other biological processes	mitochondrion	other molecular function	Pf00108, Pf02803	38	ENSG00000075239	ACAT1	B2R6H1; G3XAB4; hsa:38; P24752; Q96FG8	Fatty acid beta-oxidation; Ketone bodies synthesis and degradation; Tryptophan metabolism; SARS-CoV-2 and COVID-19 pathway	Branched-chain amino acid catabolism; Utilization of Ketone Bodies; Synthesis of Ketone Bodies	7	0	132821	59354.8	56392.1	129022	19761.7	75339.9	25883.5	117831
FALSE	High	Master Protein	Q7Z794	Keratin, type II cytoskeletal 1b OS=Homo sapiens OX=9606 GN=KRT77 PE=1 SV=3	0	31.633	8	5	48	2	578	61.9	5.99	49.9	5		cytosol;cytoskeleton		Pf00038, Pf16208	374454	ENSG00000189182	KRT77	hsa:374454; Q7RTS8; Q7Z794		Formation of the cornified envelope	2	0	1.32439e+06	6.16466e+06	4.42652e+06	3.0629e+06	3.28118e+06	1.87651e+06	2.51935e+06	4275369
FALSE	High	Master Protein	P51888	Prolargin OS=Homo sapiens OX=9606 GN=PRELP PE=1 SV=1	0	30.807	26	8	15	8	382	43.8	9.38	6.76	8	developmental processes;other biological processes	non-structural extracellular;extracellular matrix;ER/Golgi;other cytoplasmic organelle	extracellular structural activity;other molecular function	Pf00560, Pf13855	5549	ENSG00000188783	PRELP	hsa:5549; P51888; Q6FG38		Keratan sulfate biosynthesis; Keratan sulfate degradation; Defective CHST6 causes MCDC1; Defective ST3GAL3 causes MCT12 and EIEE15; Defective B4GALT1 causes B4GALT1-CDG (CDG-2d)	5	0					17214.7	227096	101225	548200
FALSE	High	Master Protein	Q05707	Collagen alpha-1(XIV) chain OS=Homo sapiens OX=9606 GN=COL14A1 PE=1 SV=3	0	30.733	8	12	19	12	1796	193.4	5.3	3.73	12	cell adhesion;cell organization and biogenesis	extracellular matrix;ER/Golgi;other cell component	extracellular structural activity;other molecular function	Pf00041, Pf00092, Pf01391	7373	ENSG00000187955	COL14A1	B2RU07; hsa:7373; O00260; O00261; O00262; Q05707; Q05708; Q5XJ18; Q96C67; Q9UDF6		Collagen degradation; Assembly of collagen fibrils and other multimeric structures; Collagen chain trimerization	4	0					53540	116503	53273.1	252561
FALSE	High	Master Protein	Q16778	Histone H2B type 2-E OS=Homo sapiens OX=9606 GN=H2BC21 PE=1 SV=3	0	30.425	40	5	15	5	126	13.9	10.32	10.26	5	cell organization and biogenesis;stress response;other biological processes	non-structural extracellular;cytosol;nucleus;other cell component	nucleic acid binding activity;other molecular function	Pf00125	8349	ENSG00000184678	H2BC21	A3KMC7; A8K110; hsa:8349; Q16778; Q4KMY1; Q5QNX0; Q9UE88		Amyloid fiber formation; Meiotic synapsis; HCMV Late Events; Ub-specific processing proteases; RUNX1 regulates transcription of genes involved in differentiation of HSCs; HCMV Early Events; Transcriptional regulation by small RNAs; Deposition of new CENPA-containing nucleosomes at the centromere; B-WICH complex positively regulates rRNA expression; Formation of the beta-catenin:TCF transactivatin…	42	0	398390	315091	209392	272870	222412	307224	182115	899529
FALSE	High	Master Protein Candidate	P33778	Histone H2B type 1-B OS=Homo sapiens OX=9606 GN=H2BC3 PE=1 SV=2	0	30.425	40	5	15	5	126	13.9	10.32	10.26	5	cell organization and biogenesis	cytosol;nucleus;other cell component	nucleic acid binding activity;other molecular function	Pf00125	3018	ENSG00000276410	H2BC3	hsa:3018; P33778; Q4KN36		E3 ubiquitin ligases ubiquitinate target proteins; Amyloid fiber formation; Meiotic synapsis; HCMV Late Events; Ub-specific processing proteases; RUNX1 regulates transcription of genes involved in differentiation of HSCs; HCMV Early Events; Transcriptional regulation by small RNAs; Deposition of new CENPA-containing nucleosomes at the centromere; B-WICH complex positively regulates rRNA expressio…	43	0	398390	315091	209392	272870	222412	307224	182115	899529
FALSE	High	Master Protein Candidate	P06899	Histone H2B type 1-J OS=Homo sapiens OX=9606 GN=H2BC11 PE=1 SV=3	0	30.425	40	5	15	5	126	13.9	10.32	10.26	5	cell organization and biogenesis;stress response;other biological processes	non-structural extracellular;cytosol;nucleus;other cell component	nucleic acid binding activity;other molecular function	Pf00125	8970	ENSG00000124635	H2BC11	B2R4J4; hsa:8970; O60816; P06899		E3 ubiquitin ligases ubiquitinate target proteins; Amyloid fiber formation; Meiotic synapsis; HCMV Late Events; Ub-specific processing proteases; RUNX1 regulates transcription of genes involved in differentiation of HSCs; HCMV Early Events; Transcriptional regulation by small RNAs; Deposition of new CENPA-containing nucleosomes at the centromere; B-WICH complex positively regulates rRNA expressio…	43	0	398390	315091	209392	272870	222412	307224	182115	899529
FALSE	High	Master Protein Candidate	P23527	Histone H2B type 1-O OS=Homo sapiens OX=9606 GN=H2BC17 PE=1 SV=3	0	30.425	40	5	15	5	126	13.9	10.32	10.26	5	cell organization and biogenesis	cytosol;nucleus;other cell component	nucleic acid binding activity;other molecular function	Pf00125	8348	ENSG00000274641	H2BC17	hsa:8348; P23527; Q3KPI7; Q8TCV6		E3 ubiquitin ligases ubiquitinate target proteins; Amyloid fiber formation; Meiotic synapsis; HCMV Late Events; Ub-specific processing proteases; RUNX1 regulates transcription of genes involved in differentiation of HSCs; HCMV Early Events; Transcriptional regulation by small RNAs; Deposition of new CENPA-containing nucleosomes at the centromere; B-WICH complex positively regulates rRNA expressio…	43	0	398390	315091	209392	272870	222412	307224	182115	899529
FALSE	High	Master Protein	P0DOY2	Immunoglobulin lambda constant 2 OS=Homo sapiens OX=9606 GN=IGLC2 PE=1 SV=1	0	29.914	75	5	13	2	106	11.3	7.24	13.34	5	cell organization and biogenesis;stress response;transport;signal transduction;other biological processes	non-structural extracellular;plasma membrane;other membranes	signal transduction activity or receptor binding;other molecular function	Pf07654		ENSG00000211677	IGLC2	A0A075B6K9; A0M8Q4; P0CG05; P0CG06; P0DOY2; P80423		Initial triggering of complement; Classical antibody-mediated complement activation; Immunoregulatory interactions between a Lymphoid and a non-Lymphoid cell; Cell surface interactions at the vascular wall; FCGR activation; Regulation of actin dynamics for phagocytic cup formation; Role of phospholipids in phagocytosis; Scavenging of heme from plasma; Role of LAT2/NTAL/LAB on calcium mobilization…	18	3	15243.1			4066.14	434386	760181	380785	1.49839e+06
FALSE	High	Master Protein Candidate	P0DOY3	Immunoglobulin lambda constant 3 OS=Homo sapiens OX=9606 GN=IGLC3 PE=1 SV=1	0	29.914	75	5	13	2	106	11.3	7.24	13.34	5	cell organization and biogenesis;stress response;transport;signal transduction;other biological processes	non-structural extracellular;plasma membrane;other membranes	signal transduction activity or receptor binding;other molecular function	Pf07654		ENSG00000211679	IGLC3	A0A075B6L0; A0M8Q4; P0CG05; P0CG06; P0DOY3; P80423		Initial triggering of complement; Classical antibody-mediated complement activation; Immunoregulatory interactions between a Lymphoid and a non-Lymphoid cell; Cell surface interactions at the vascular wall; FCGR activation; Regulation of actin dynamics for phagocytic cup formation; Role of phospholipids in phagocytosis; Scavenging of heme from plasma; Role of LAT2/NTAL/LAB on calcium mobilization…	18	0	15243.1			4066.14	434386	760181	380785	1.49839e+06
FALSE	High	None	P60660	Myosin light polypeptide 6 OS=Homo sapiens OX=9606 GN=MYL6 PE=1 SV=2	0	29.239	11	2	26	2	151	16.9	4.65	14.29	2	developmental processes;other biological processes	cytosol;cytoskeleton;other cell component	cytoskeletal activity;other molecular function		4637	ENSG00000092841	MYL6	hsa:4637; P16475; P24572; P24573; P60660; Q12790; Q561V9; Q6IAZ0; Q6IPY5	Ciliary landscape	Smooth Muscle Contraction; RHO GTPases activate PKNs; RHO GTPases activate CIT; EPHA-mediated growth cone collapse; Sema4D induced cell migration and growth-cone collapse; RHO GTPases Activate ROCKs; RHO GTPases activate PAKs	8	0	517448	220059	158810	277819	520642	354041	141731	816110
FALSE	High	Master Protein	P01876	Immunoglobulin heavy constant alpha 1 OS=Homo sapiens OX=9606 GN=IGHA1 PE=1 SV=2	0	29.14	33	7	14	5	353	37.6	6.51	1.67	7	cell organization and biogenesis;protein metabolism;other metabolic processes;stress response;transport;signal transduction;other biological processes	non-structural extracellular;plasma membrane;other membranes	other molecular function	Pf07654		ENSG00000211895; ENSG00000282633	IGHA1	P01876	Inflammatory response pathway	Cell surface interactions at the vascular wall; Scavenging of heme from plasma	3	1	18435.5	11117.3	7218.25	12737.1	168601	236880	80575.8	536226
FALSE	High	Master Protein	P98095	Fibulin-2 OS=Homo sapiens OX=9606 GN=FBLN2 PE=1 SV=2	0	28.737	10	8	12	8	1184	126.5	4.82	5.1	8	cell organization and biogenesis;other biological processes	extracellular matrix	extracellular structural activity;other molecular function	Pf01821, Pf07645, Pf12662, Pf14670	2199	ENSG00000163520	FBLN2	B7Z9C5; hsa:2199; P98095; Q8IUI0; Q8IUI1	7q11.23 copy number variation syndrome	Molecules associated with elastic fibres	2	0	2011.79	3256.6			87358.7	129513	56084.4	172636
FALSE	High	Master Protein	P12235	ADP/ATP translocase 1 OS=Homo sapiens OX=9606 GN=SLC25A4 PE=1 SV=4	0	27.873	34	9	20	9	298	33	9.76	7.13	9	cell organization and biogenesis;other metabolic processes;transport;other biological processes	plasma membrane;other membranes;mitochondrion	transporter activity	Pf00153	291	ENSG00000151729	SLC25A4	D3DP59; hsa:291; P12235	Electron transport chain: OXPHOS system in mitochondria; Alzheimer's disease and miRNA effects; Synaptic vesicle pathway; Alzheimer's disease; Sudden infant death syndrome (SIDS) susceptibility pathways	Mitochondrial protein import; Transport of nucleosides and free purine and pyrimidine bases across the plasma membrane; Vpr-mediated induction of apoptosis by mitochondrial outer membrane permeabilization	8	0	418158	182879	170697	223291	355278	396495	91438	1.06108e+06
FALSE	High	Master Protein	P02462	Collagen alpha-1(IV) chain OS=Homo sapiens OX=9606 GN=COL4A1 PE=1 SV=4	0	27.512	5	5	13	5	1669	160.5	8.28	2.42	5	cell organization and biogenesis;developmental processes;signal transduction;other biological processes	non-structural extracellular;extracellular matrix;ER/Golgi	extracellular structural activity;other molecular function	Pf01391, Pf01413	1282	ENSG00000187498	COL4A1	A7E2W4; B1AM70; F5H5K0; hsa:1282; P02462; Q1P9S9; Q5VWF6; Q86X41; Q8NF88; Q9NYC5	Spinal cord injury; miRNA targets in ECM and membrane receptors; Focal adhesion; Overview of nanoparticle effects; Focal adhesion: PI3K-Akt-mTOR-signaling pathway; PI3K-Akt signaling pathway; Epithelial to mesenchymal transition in colorectal cancer; Small cell lung cancer; Malignant pleural mesothelioma	ECM proteoglycans; Non-integrin membrane-ECM interactions; Laminin interactions; Collagen degradation; Integrin cell surface interactions; Collagen chain trimerization; Anchoring fibril formation; Crosslinking of collagen fibrils; Scavenging by Class A Receptors; Signaling by PDGF; NCAM1 interactions	23	0	49351.1	19751.7	30188	6231.48	82374.2	95524.4	51071.8	274484
FALSE	High	Master Protein	B9A064	Immunoglobulin lambda-like polypeptide 5 OS=Homo sapiens OX=9606 GN=IGLL5 PE=2 SV=2	0	27.325	28	4	9	1	214	23	8.84	11.28	4	cell organization and biogenesis;stress response;transport;signal transduction;other biological processes	non-structural extracellular;plasma membrane;other membranes	signal transduction activity or receptor binding;other molecular function	Pf07654	100423062	ENSG00000254709	IGLL5	B9A064; hsa:100423062			0	0	6933.58	4962.78			53295.5	91460.2	40276.8	133462
FALSE	High	Master Protein Candidate	P0CG04	Immunoglobulin lambda constant 1 OS=Homo sapiens OX=9606 GN=IGLC1 PE=1 SV=1	0	27.325	57	4	9	1	106	11.3	7.87	11.28	4	cell organization and biogenesis;stress response;transport;signal transduction;other biological processes	non-structural extracellular;plasma membrane;other membranes	signal transduction activity or receptor binding;other molecular function	Pf07654			IGLC1	A0A075B6K8; A0M8Q4; P01842; P0CG04; P80423		Initial triggering of complement; Classical antibody-mediated complement activation; Immunoregulatory interactions between a Lymphoid and a non-Lymphoid cell; Cell surface interactions at the vascular wall; FCGR activation; Regulation of actin dynamics for phagocytic cup formation; Role of phospholipids in phagocytosis; Scavenging of heme from plasma; Role of LAT2/NTAL/LAB on calcium mobilization…	18	0	6933.58	4962.78			53295.5	91460.2	40276.8	133462
FALSE	High	Master Protein Candidate	P0DOX8	Immunoglobulin lambda-1 light chain OS=Homo sapiens OX=9606 PE=1 SV=1	0	27.325	28	4	9	1	216	22.8	6.76	11.28	4	other biological processes	non-structural extracellular;plasma membrane;other membranes;other cell component		Pf07654, Pf07686							0	0	6933.58	4962.78			53295.5	91460.2	40276.8	133462
FALSE	High	Master Protein	P49748	Very long-chain specific acyl-CoA dehydrogenase, mitochondrial OS=Homo sapiens OX=9606 GN=ACADVL PE=1 SV=1	0	26.859	17	8	10	8	655	70.3	8.75	2.58	8	other metabolic processes;stress response;other biological processes	other membranes;mitochondrion;nucleus	other molecular function	Pf00441, Pf02770, Pf02771	37	ENSG00000072778	ACADVL	B4DEB6; F5H2A9; hsa:37; O76056; P49748; Q8WUL0	Fatty acid beta-oxidation; Mitochondrial long chain fatty acid beta-oxidation	XBP1(S) activates chaperone genes; Beta oxidation of palmitoyl-CoA to myristoyl-CoA	4	0	75572.7	66657.5	43850.2	67841.1	28585.2	82994.7	30877.2	298866
FALSE	High	Master Protein	O00391	Sulfhydryl oxidase 1 OS=Homo sapiens OX=9606 GN=QSOX1 PE=1 SV=3	0	26.53	16	9	17	9	747	82.5	8.92	16.69	9	cell organization and biogenesis;other biological processes	non-structural extracellular;other membranes;ER/Golgi;other cell component	other molecular function	Pf00085, Pf04777, Pf18108, Pf18371	5768	ENSG00000116260	QSOX1	hsa:5768; O00391; Q59G29; Q5T2X0; Q8TDL6; Q8WVP4		Neutrophil degranulation; Platelet degranulation ; Regulation of Insulin-like Growth Factor (IGF) transport and uptake by Insulin-like Growth Factor Binding Proteins (IGFBPs); Post-translational protein phosphorylation	4	0		3491.12	2948.41	6164.35	146535	213631	138915	200776
FALSE	High	Master Protein	P55084	Trifunctional enzyme subunit beta, mitochondrial OS=Homo sapiens OX=9606 GN=HADHB PE=1 SV=3	0	26.471	19	9	25	9	474	51.3	9.41	17.33	9	other metabolic processes	other membranes;mitochondrion;ER/Golgi	other molecular function	Pf00108, Pf02803	3032	ENSG00000138029	HADHB	B2RB16; B4E2W0; hsa:3032; O14969; P55084; Q53TA6; Q96C77; Q9H3F5; Q9T2V8	Fatty acid beta-oxidation; Valproic acid pathway; Sudden infant death syndrome (SIDS) susceptibility pathways	mitochondrial fatty acid beta-oxidation of unsaturated fatty acids; Beta oxidation of decanoyl-CoA to octanoyl-CoA-CoA; Beta oxidation of octanoyl-CoA to hexanoyl-CoA; Beta oxidation of hexanoyl-CoA to butanoyl-CoA; Beta oxidation of lauroyl-CoA to decanoyl-CoA-CoA; Acyl chain remodeling of CL; Beta oxidation of myristoyl-CoA to lauroyl-CoA; Beta oxidation of palmitoyl-CoA to myristoyl-CoA	11	0	256499	148607	112021	148587	68945	73653.2	23322.5	194285
FALSE	High	Master Protein	P01859	Immunoglobulin heavy constant gamma 2 OS=Homo sapiens OX=9606 GN=IGHG2 PE=1 SV=2	0	25.807	30	8	29	1	326	35.9	7.59	10.47	8	cell organization and biogenesis;stress response;transport;signal transduction;other biological processes	non-structural extracellular;plasma membrane;other membranes	signal transduction activity or receptor binding;other molecular function	Pf07654		ENSG00000211893; ENSG00000274497	IGHG2	A6NE66; P01859		Initial triggering of complement; Classical antibody-mediated complement activation; FCGR activation; Regulation of actin dynamics for phagocytic cup formation; Role of phospholipids in phagocytosis; FCGR3A-mediated IL10 synthesis; FCGR3A-mediated phagocytosis; Regulation of Complement cascade	8	0
FALSE	High	Master Protein	P02545	Prelamin-A/C OS=Homo sapiens OX=9606 GN=LMNA PE=1 SV=1	0	25.771	13	7	8	7	664	74.1	7.02	6.5	7	cell cycle OR cell proliferation;cell organization and biogenesis;stress response;transport;developmental processes;other biological processes	cytosol;cytoskeleton;nucleus;other cell component	other molecular function	Pf00038, Pf00932	4000	ENSG00000160789	LMNA	B4DI32; D3DVB0; D6RAQ3; E7EUI9; hsa:4000; P02545; P02546; Q5I6Y4; Q5I6Y6; Q5TCJ2; Q5TCJ3; Q6UYC3; Q969I8; Q96JA2	Arrhythmogenic right ventricular cardiomyopathy; Adipogenesis; Fas ligand pathway and stress induction of heat shock proteins; Lamin A-processing pathway; Nephrotic syndrome; Influence of laminopathies on Wnt signaling; Overlap between signal transduction pathways contributing to LMNA laminopathies; Familial partial lipodystrophy (FPLD); Progeria-associated lipodystrophy; Acquired partial lipodys…	Signaling by BRAF and RAF1 fusions; XBP1(S) activates chaperone genes	12	0	41095.9	22598.3	17034.1	32958.5	19102.8	46450.5	16172	135929
FALSE	High	Master Protein	P02675	Fibrinogen beta chain OS=Homo sapiens OX=9606 GN=FGB PE=1 SV=2	0	25.222	14	6	8	6	491	55.9	8.27	7.99	6	cell adhesion;cell organization and biogenesis;protein metabolism;other metabolic processes;stress response;other biological processes	non-structural extracellular;plasma membrane;other membranes;ER/Golgi;other cell component	signal transduction activity or receptor binding;other molecular function	Pf00147, Pf08702	2244	ENSG00000171564	FGB	A0JLR9; B2R7G3; hsa:2244; P02675; Q32Q65; Q3KPF2	Selenium micronutrient network; Folate metabolism; Blood clotting cascade; Complement system; VEGFA-VEGFR2 signaling pathway; Fibrin complement receptor 3 signaling pathway; COVID-19, thrombosis and anticoagulation; Network map of SARS-CoV-2 signaling pathway; Complement and coagulation cascades	Platelet degranulation ; ER-Phagosome pathway; Integrin cell surface interactions; Signaling by BRAF and RAF1 fusions; MyD88:MAL(TIRAP) cascade initiated on plasma membrane; MyD88 deficiency (TLR2/4); IRAK4 deficiency (TLR2/4); Regulation of TLR by endogenous ligand; Signaling by moderate kinase activity BRAF mutants; Paradoxical activation of RAF signaling by kinase inactive BRAF; Signaling down…	27	0	17342.4	9531.66	12798.5	18883.6	38375.1	139012	11825.5	152342
FALSE	High	Master Protein	P04792	Heat shock protein beta-1 OS=Homo sapiens OX=9606 GN=HSPB1 PE=1 SV=2	0	25.093	50	7	16	7	205	22.8	6.4	10.14	7	stress response;transport;signal transduction;other biological processes	plasma membrane;other membranes;cytosol;cytoskeleton;nucleus;other cell component	enzyme regulator activity;other molecular function	Pf00011	3315	ENSG00000106211	HSPB1	B2R4N8; hsa:3315; P04792; Q6FI47; Q96C20; Q96EI7; Q9UC31; Q9UC34; Q9UC35; Q9UC36	Apoptosis-related network due to altered Notch3 in ovarian cancer; Fas ligand pathway and stress induction of heat shock proteins; MAPK signaling pathway; ATM signaling in development and disease ; VEGFA-VEGFR2 signaling pathway; p38 MAPK signaling pathway; Extracellular vesicles in the crosstalk of cardiac cells; Ferroptosis; IL-18 signaling pathway; Intracellular trafficking proteins involved i…	AUF1 (hnRNP D0) binds and destabilizes mRNA; MAPK6/MAPK4 signaling; Extra-nuclear estrogen signaling; VEGFA-VEGFR2 Pathway	14	0	113659	80985.7	75948.6	160524	167944	225693	62251.1	459593
FALSE	High	Master Protein	P11310	Medium-chain specific acyl-CoA dehydrogenase, mitochondrial OS=Homo sapiens OX=9606 GN=ACADM PE=1 SV=1	0	24.743	22	6	11	6	421	46.6	8.37	11.2	6	other metabolic processes;stress response;developmental processes;other biological processes	other membranes;mitochondrion;other cell component	other molecular function	Pf00441, Pf02770, Pf02771	34	ENSG00000117054	ACADM	hsa:34; P11310; Q5T4U4; Q9NYF1	Fatty acid beta-oxidation; PPAR-alpha pathway; Nuclear receptors meta-pathway; Mitochondrial long chain fatty acid beta-oxidation; Amino acid metabolism; PPAR signaling pathway; Sudden infant death syndrome (SIDS) susceptibility pathways	PPARA activates gene expression; mitochondrial fatty acid beta-oxidation of unsaturated fatty acids; Beta oxidation of decanoyl-CoA to octanoyl-CoA-CoA; Beta oxidation of octanoyl-CoA to hexanoyl-CoA	11	0	74368.2	48104.9	29215.6	53720.4	11073.4	14722.2	2415.06	68622.2
FALSE	High	Master Protein	P02751	Fibronectin OS=Homo sapiens OX=9606 GN=FN1 PE=1 SV=5	0	24.269	4	8	11	8	2477	272.2	5.5	0	8	cell adhesion;cell organization and biogenesis;protein metabolism;other metabolic processes;stress response;developmental processes;signal transduction;other biological processes	non-structural extracellular;extracellular matrix;plasma membrane;other membranes;ER/Golgi;other cell component	signal transduction activity or receptor binding;enzyme regulator activity;other molecular function	Pf00039, Pf00040, Pf00041	2335	ENSG00000115414	FN1	B7ZLF0; E9PE77; E9PG29; hsa:2335; O95609; O95610; P02751; Q14312; Q14325; Q14326; Q17RV7; Q53S27; Q564H7; Q585T2; Q59EH1; Q60FE4; Q68DP8; Q68DP9; Q68DT4; Q6LDP6; Q6MZS0; Q6MZU5; Q6N025; Q6N0A6; Q7Z391; Q86T27; Q8IVI8; Q96KP7; Q96KP8; Q96KP9; Q9H1B8; Q9HAP3; Q9UMK2	Mammary gland development pathway - Puberty (Stage 2 of 4); miRNA targets in ECM and membrane receptors; Focal adhesion; Overview of nanoparticle effects; RAC1/PAK1/p38/MMP2 pathway; TGF-beta signaling pathway; Interactions between LOXL4 and oxidative stress pathway; Physico-chemical features and toxicity-associated pathways; TGF-beta signaling in thyroid cells for epithelial-mesenchymal transiti…	Cell surface interactions at the vascular wall; Platelet degranulation ; Regulation of Insulin-like Growth Factor (IGF) transport and uptake by Insulin-like Growth Factor Binding Proteins (IGFBPs); Post-translational protein phosphorylation; Degradation of the extracellular matrix; ECM proteoglycans; Interleukin-4 and Interleukin-13 signaling; MET activates PTK2 signaling; Molecules associated wi…	48	0					40020.1	84672.8	24589.6	182737
FALSE	High	Master Protein	P49747	Cartilage oligomeric matrix protein OS=Homo sapiens OX=9606 GN=COMP PE=1 SV=2	0	23.988	9	5	6	3	757	82.8	4.6	2.26	5	cell adhesion;cell cycle OR cell proliferation;cell organization and biogenesis;protein metabolism;other metabolic processes;stress response;transport;developmental processes;signal transduction;other biological processes	extracellular matrix;other cell component	signal transduction activity or receptor binding;extracellular structural activity;other molecular function	Pf02412, Pf05735, Pf07645, Pf11598	1311	ENSG00000105664	COMP	B4DKJ3; hsa:1311; O14592; P49747; Q16388; Q16389; Q2NL86; Q8N4T2	Focal adhesion; Focal adhesion: PI3K-Akt-mTOR-signaling pathway; PI3K-Akt signaling pathway; MED and pseudoachondroplasia genes	ECM proteoglycans; Integrin cell surface interactions	6	0					9027.88	53607.3	17532.9	134567
FALSE	High	Master Protein	Q02413	Desmoglein-1 OS=Homo sapiens OX=9606 GN=DSG1 PE=1 SV=2	0	23.377	12	8	15	8	1049	113.7	5.03	0	8	cell adhesion;cell organization and biogenesis;other biological processes	plasma membrane;other membranes;cytosol;other cell component	other molecular function	Pf00028, Pf01049	1828	ENSG00000134760	DSG1	B7Z845; hsa:1828; Q02413		Neutrophil degranulation; Formation of the cornified envelope; RND3 GTPase cycle; Apoptotic cleavage of cell adhesion proteins; RND2 GTPase cycle	6	0	23938.5	75793	56348.5	42599.4	39832.1	28167.8	43668.5	108877
FALSE	High	Master Protein	O75339	Cartilage intermediate layer protein 1 OS=Homo sapiens OX=9606 GN=CILP PE=1 SV=4	0	23.188	6	4	9	4	1184	132.5	8.41	4.44	4	other metabolic processes;other biological processes	non-structural extracellular;extracellular matrix		Pf00090, Pf13330, Pf13927	8483	ENSG00000138615	CILP	B2R8F7; hsa:8483; O75339; Q6UW99; Q8IYI5		Signaling by Type 1 Insulin-like Growth Factor 1 Receptor (IGF1R)	1	0	22599.6				94885.7	424395	195418	837901
FALSE	High	Master Protein	P81605	Dermcidin OS=Homo sapiens OX=9606 GN=DCD PE=1 SV=2	0	22.996	43	6	23	6	110	11.3	6.54	23.59	6	protein metabolism;stress response;other biological processes	non-structural extracellular	other molecular function	Pf15291	117159	ENSG00000161634	DCD	A5JHP2; A5JHP3; hsa:117159; P58461; P81605; Q53YJ2		Antimicrobial peptides	1	0	251411	553653	352955	414788	325609	263444	471366	1.11636e+06
FALSE	High	Master Protein	Q9NZT1	Calmodulin-like protein 5 OS=Homo sapiens OX=9606 GN=CALML5 PE=1 SV=2	0	22.567	38	4	12	4	146	15.9	4.44	4.65	4	signal transduction;other biological processes	non-structural extracellular;other cell component	enzyme regulator activity;other molecular function	Pf13499	51806	ENSG00000178372	CALML5	hsa:51806; Q5SQI3; Q8IXU8; Q9NZT1	Alzheimer's disease and miRNA effects; Ras signaling; Melanoma; Alzheimer's disease	Neutrophil degranulation	5	0	141799	455749	243213	252212	215362	276089	505512	650336
FALSE	High	Master Protein	P03950	Angiogenin OS=Homo sapiens OX=9606 GN=ANG PE=1 SV=1	0	22.513	27	3	8	3	147	16.5	9.64	6.95	3	cell organization and biogenesis;RNA metabolism OR transcription;other metabolic processes;stress response;developmental processes;other biological processes	non-structural extracellular;extracellular matrix;cytosol;cytoskeleton;nucleus;other cell component	signal transduction activity or receptor binding;cytoskeletal activity;nucleic acid binding activity;other molecular function	Pf00074	283	ENSG00000214274	ANG	hsa:283; P03950; Q05CV1; Q53X86; Q6P5T2; Q8WXE7		Adherens junctions interactions; tRNA-derived small RNA (tsRNA or tRNA-related fragment, tRF) biogenesis	2	0					31674.6	167384	95455.3	115944
FALSE	High	Master Protein	Q16777	Histone H2A type 2-C OS=Homo sapiens OX=9606 GN=H2AC20 PE=1 SV=4	0	22.412	50	4	13	1	129	14	10.9	14.95	4	cell organization and biogenesis	nucleus;other cell component	nucleic acid binding activity;other molecular function	Pf00125, Pf16211	8338	ENSG00000184260	H2AC20	hsa:8338; Q16777; Q6DRA7; Q8IUE5		Amyloid fiber formation; Meiotic synapsis; HCMV Late Events; UCH proteinases; Ub-specific processing proteases; RUNX1 regulates transcription of genes involved in differentiation of HSCs; HCMV Early Events; Transcriptional regulation by small RNAs; Deposition of new CENPA-containing nucleosomes at the centromere; B-WICH complex positively regulates rRNA expression; Formation of the beta-catenin:T…	41	0				33280.7		36362.1		199421
FALSE	High	Master Protein Candidate	Q6FI13	Histone H2A type 2-A OS=Homo sapiens OX=9606 GN=H2AC18 PE=1 SV=3	0	22.412	49	4	13	1	130	14.1	10.9	14.95	4	cell organization and biogenesis	nucleus;other cell component	nucleic acid binding activity;other molecular function	Pf00125, Pf16211	723790; 8337	ENSG00000203812; ENSG00000272196	H2AC18; H2AC19	B2R5F0; hsa:723790; hsa:8337; P20670; Q6FI13		Amyloid fiber formation; Meiotic synapsis; HCMV Late Events; UCH proteinases; Ub-specific processing proteases; RUNX1 regulates transcription of genes involved in differentiation of HSCs; HCMV Early Events; Transcriptional regulation by small RNAs; Deposition of new CENPA-containing nucleosomes at the centromere; B-WICH complex positively regulates rRNA expression; Formation of the beta-catenin:T…	41	0				33280.7		36362.1		199421
FALSE	High	Master Protein	P14543	Nidogen-1 OS=Homo sapiens OX=9606 GN=NID1 PE=1 SV=3	0	22.408	9	8	8	7	1247	136.3	5.29	2.45	8	cell adhesion;cell organization and biogenesis;developmental processes;other biological processes	non-structural extracellular;extracellular matrix;plasma membrane;other membranes	extracellular structural activity;other molecular function	Pf00058, Pf00086, Pf06119, Pf07474, Pf07645, Pf12662, Pf12947, Pf14670	4811	ENSG00000116962	NID1	hsa:4811; P14543; Q14942; Q59FL2; Q5TAF2; Q5TAF3; Q86XD7		Degradation of the extracellular matrix; Laminin interactions	2	0	3914.8				20438.9	18687.9	4838.18	53290.1
FALSE	High	Master Protein	O14558	Heat shock protein beta-6 OS=Homo sapiens OX=9606 GN=HSPB6 PE=1 SV=2	0	22.126	45	5	23	5	160	17.1	6.4	1.89	5	other biological processes	non-structural extracellular;cytosol;ER/Golgi;nucleus;other cell component	other molecular function	Pf00011, Pf00525	126393	ENSG00000004776	HSPB6	hsa:126393; O14551; O14558; Q6NVI3; Q96MG9			0	0	99618	71620	70831.3	95627	166407	207807	66466.7	558033
FALSE	High	Master Protein	Q5D862	Filaggrin-2 OS=Homo sapiens OX=9606 GN=FLG2 PE=1 SV=1	0	22.074	7	6	18	6	2391	247.9	8.31	1.77	6	cell adhesion;developmental processes;other biological processes	non-structural extracellular;plasma membrane;other cell component	other molecular function	Pf01023	388698	ENSG00000143520	FLG2	hsa:388698; Q5D862; Q9H4U1		Neutrophil degranulation	1	0	27318.2	206304	77047.8	96502.8	92358	39859.2	61791.4	70143.4
FALSE	High	Master Protein	P55268	Laminin subunit beta-2 OS=Homo sapiens OX=9606 GN=LAMB2 PE=1 SV=2	0	21.955	6	7	7	7	1798	195.9	6.52	1.62	7	cell adhesion;cell organization and biogenesis;stress response;developmental processes;other biological processes	non-structural extracellular;extracellular matrix;ER/Golgi;other cell component	signal transduction activity or receptor binding;extracellular structural activity;other molecular function	Pf00053, Pf00055	3913	ENSG00000172037	LAMB2	hsa:3913; P55268; Q16321	Alpha 6 beta 4 signaling pathway; Primary focal segmental glomerulosclerosis (FSGS); miRNA targets in ECM and membrane receptors; Focal adhesion; Focal adhesion: PI3K-Akt-mTOR-signaling pathway; PI3K-Akt signaling pathway; Inflammatory response pathway; Small cell lung cancer; Nephrotic syndrome; Genes controlling nephrogenesis; Malignant pleural mesothelioma	Regulation of Insulin-like Growth Factor (IGF) transport and uptake by Insulin-like Growth Factor Binding Proteins (IGFBPs); Post-translational protein phosphorylation; ECM proteoglycans; Non-integrin membrane-ECM interactions; Laminin interactions; MET activates PTK2 signaling	17	0	5145				20592.7	17076.7		59947.8
FALSE	High	Master Protein Rejected	P05787	Keratin, type II cytoskeletal 8 OS=Homo sapiens OX=9606 GN=KRT8 PE=1 SV=7	0	21.803	8	5	35	0	483	53.7	5.59	23.32	5	cell organization and biogenesis;stress response;developmental processes;signal transduction;other biological processes	plasma membrane;other membranes;cytosol;cytoskeleton;nucleus;other cell component	other molecular function	Pf00038, Pf16208	3856	ENSG00000170421	KRT8	A8K4H3; B0AZN5; F8VXB4; hsa:3856; P05787; Q14099; Q14716; Q14717; Q53GJ0; Q6DHW5; Q6GMY0; Q6P4C7; Q96J60	Primary focal segmental glomerulosclerosis (FSGS); Acute viral myocarditis	Formation of the cornified envelope	4	0
FALSE	High	Master Protein	P02679	Fibrinogen gamma chain OS=Homo sapiens OX=9606 GN=FGG PE=1 SV=3	0	21.601	18	7	10	7	453	51.5	5.62	5.04	7	cell adhesion;cell organization and biogenesis;protein metabolism;other metabolic processes;stress response;transport;other biological processes	non-structural extracellular;plasma membrane;other membranes;ER/Golgi;other cell component	signal transduction activity or receptor binding;other molecular function	Pf00147, Pf08702	2266	ENSG00000171557	FGG	A8K057; hsa:2266; P02679; P04469; P04470; Q53Y18; Q96A14; Q96KJ3; Q9UC62; Q9UC63; Q9UCF3	Selenium micronutrient network; Folate metabolism; Blood clotting cascade; Complement system; VEGFA-VEGFR2 signaling pathway; Fibrin complement receptor 3 signaling pathway; COVID-19, thrombosis and anticoagulation; Network map of SARS-CoV-2 signaling pathway	Platelet degranulation ; Regulation of Insulin-like Growth Factor (IGF) transport and uptake by Insulin-like Growth Factor Binding Proteins (IGFBPs); Post-translational protein phosphorylation; ER-Phagosome pathway; Integrin cell surface interactions; Signaling by BRAF and RAF1 fusions; MyD88:MAL(TIRAP) cascade initiated on plasma membrane; MyD88 deficiency (TLR2/4); IRAK4 deficiency (TLR2/4); Re…	28	0	6844.99			5122.72	5698.51	139729	12087.3	201165
FALSE	High	Master Protein	P35443	Thrombospondin-4 OS=Homo sapiens OX=9606 GN=THBS4 PE=1 SV=2	0	21.535	9	6	7	4	961	105.8	4.68	0	6	cell adhesion;stress response;signal transduction;other biological processes	non-structural extracellular;extracellular matrix;cytosol;ER/Golgi	signal transduction activity or receptor binding;other molecular function	Pf02412, Pf05735, Pf07645, Pf11598	7060	ENSG00000113296	THBS4	B2R909; hsa:7060; P35443; Q86TG2	Focal adhesion; Focal adhesion: PI3K-Akt-mTOR-signaling pathway; PI3K-Akt signaling pathway	Signaling by PDGF	4	1					14375.8	39785.1	4136.98	39640.4
FALSE	High	Master Protein	P02760	Protein AMBP OS=Homo sapiens OX=9606 GN=AMBP PE=1 SV=1	0	21.461	18	6	11	6	352	39	6.25	0	6	cell adhesion;protein metabolism;other metabolic processes;other biological processes	non-structural extracellular;plasma membrane;other membranes;other cell component	enzyme regulator activity;other molecular function	Pf00014, Pf00061	259	ENSG00000106927	AMBP	hsa:259; P00977; P02759; P02760; P78491; Q2TU33; Q5TBD7; Q9UC58; Q9UDI8		Scavenging of heme from plasma	1	0	33006.1	2911.47	5095.86	8448.9	153757	289976	183458	208372
FALSE	High	Master Protein	Q15063	Periostin OS=Homo sapiens OX=9606 GN=POSTN PE=1 SV=2	0	21.274	10	5	9	5	836	93.3	7.53	8.1	5	cell adhesion;cell organization and biogenesis;stress response;developmental processes;other biological processes	non-structural extracellular;extracellular matrix;ER/Golgi;other cell component	other molecular function	Pf02469	10631	ENSG00000133110	POSTN	B1ALD8; C0IMJ1; C0IMJ2; C0IMJ4; D2KRH7; F5H628; hsa:10631; Q15063; Q15064; Q29XZ0; Q3KPJ5; Q5VSY5; Q8IZF9	Hypothesized pathways in pathogenesis of cardiovascular disease; Amplification and expansion of oncogenic pathways as metastatic traits		2	0					65028.4	122583	62894.5	298482
FALSE	High	Master Protein	P60174	Triosephosphate isomerase OS=Homo sapiens OX=9606 GN=TPI1 PE=1 SV=4	0	20.532	32	6	13	6	249	26.7	6.9	4.18	6	other metabolic processes	cytosol	other molecular function	Pf00121	7167	ENSG00000111669	TPI1	B7Z5D8; D3DUS9; hsa:7167; P00938; P60174; Q6FHP9; Q6IS07; Q8WWD0; Q96AG5	Fatty acid beta-oxidation; Cori cycle; HIF1A and PPARG regulation of glycolysis; Clear cell renal cell carcinoma pathways; Aerobic glycolysis; Glycolysis and gluconeogenesis	Gluconeogenesis; Glycolysis	8	0	87576.9	31532.9	40165.6	42463.1	69662.3	60049.7	20860.3	133802
FALSE	High	Master Protein	P62805	Histone H4 OS=Homo sapiens OX=9606 GN=H4C1 PE=1 SV=2	0	20.395	39	4	25	4	103	11.4	11.36	23.64	4	cell organization and biogenesis;RNA metabolism OR transcription;other metabolic processes;other biological processes	non-structural extracellular;nucleus;other cell component	nucleic acid binding activity;other molecular function	Pf15511	121504; 554313; 8294; 8359; 8360; 8361; 8362; 8363; 8364; 8365; 8366; 8367; 8368; 8370	ENSG00000158406; ENSG00000197061; ENSG00000197238; ENSG00000197837; ENSG00000270276; ENSG00000270882; ENSG00000273542; ENSG00000274618; ENSG00000275126; ENSG00000276180; ENSG00000276966; ENSG00000277157; ENSG00000278637; ENSG00000278705	H4-16; H4C1; H4C11; H4C12; H4C13; H4C14; H4C15; H4C2; H4C3; H4C4; H4C5; H4C6; H4C8; H4C9	A2VCL0; hsa:121504; hsa:554313; hsa:8294; hsa:8359; hsa:8360; hsa:8361; hsa:8362; hsa:8363; hsa:8364; hsa:8365; hsa:8366; hsa:8367; hsa:8368; hsa:8370; P02304; P02305; P62805; Q6DRA9; Q6FGB8; Q6NWP7	Gastric cancer network 1; Histone modifications; 22q11.2 copy number variation syndrome; Male infertility; Type II interferon signaling (IFNG)	Amyloid fiber formation; Meiotic synapsis; HCMV Late Events; RUNX1 regulates transcription of genes involved in differentiation of HSCs; HCMV Early Events; Transcriptional regulation by small RNAs; Deposition of new CENPA-containing nucleosomes at the centromere; B-WICH complex positively regulates rRNA expression; Formation of the beta-catenin:TCF transactivating complex; Oxidative Stress Induce…	50	0	335015	313478	196680	244443	129522	301720	137052	741970
FALSE	High	None	P12236	ADP/ATP translocase 3 OS=Homo sapiens OX=9606 GN=SLC25A6 PE=1 SV=4	0	20.351	26	7	12	7	298	32.8	9.74	1.98	7	transport;other biological processes	other membranes;mitochondrion	transporter activity	Pf00153	293	ENSG00000169100	SLC25A6	hsa:293; P12236; Q96C49	Electron transport chain: OXPHOS system in mitochondria; Alzheimer's disease and miRNA effects; Alzheimer's disease	Mitochondrial protein import; Transport of nucleosides and free purine and pyrimidine bases across the plasma membrane; Vpr-mediated induction of apoptosis by mitochondrial outer membrane permeabilization; Influenza Virus Induced Apoptosis	7	0	364931	182070	151066	261443	343401	365546	83953.6	1.04439e+06
FALSE	High	Master Protein	P35625	Metalloproteinase inhibitor 3 OS=Homo sapiens OX=9606 GN=TIMP3 PE=1 SV=2	0	20.321	31	7	12	7	211	24.1	8.72	9.85	7	other biological processes	non-structural extracellular;extracellular matrix;other cell component	enzyme regulator activity;other molecular function	Pf00965	7078	ENSG00000100234	TIMP3	B2RBY9; hsa:7078; P35625; Q5THV4; Q9UC74; Q9UGS2	Matrix metalloproteinases; Angiogenesis; Oncostatin M signaling pathway; Vitamin D receptor pathway; Endochondral ossification; IL-18 signaling pathway; Endochondral ossification with skeletal dysplasias	Platelet degranulation	8	0					95498.4	275326	142579	518672
FALSE	High	Master Protein	P63316	Troponin C, slow skeletal and cardiac muscles OS=Homo sapiens OX=9606 GN=TNNC1 PE=1 SV=1	0	20.307	23	4	12	4	161	18.4	4.18	3.94	4	developmental processes;other biological processes	cytosol;cytoskeleton	cytoskeletal activity;other molecular function	Pf13499, Pf13833	7134	ENSG00000114854	TNNC1	hsa:7134; O14800; P02590; P04463; P63316	MFAP5-mediated ovarian cancer cell motility and invasiveness; Striated muscle contraction pathway	Striated Muscle Contraction	3	0	236458	145668	104370	224277	130284	174127	42406.6	306066
FALSE	High	Master Protein	P36955	Pigment epithelium-derived factor OS=Homo sapiens OX=9606 GN=SERPINF1 PE=1 SV=4	0	20.153	22	5	5	5	418	46.3	6.38	4.92	5	developmental processes;other biological processes	non-structural extracellular;extracellular matrix;other cell component	enzyme regulator activity	Pf00079	5176	ENSG00000132386	SERPINF1	F1T092; hsa:5176; P36955; Q13236; Q2TU83; Q96CT1; Q96R01; Q9BWA4	lncRNA in canonical Wnt signaling and colorectal cancer; Wnt signaling; ncRNAs involved in Wnt signaling in hepatocellular carcinoma; Type I collagen synthesis in the context of osteogenesis imperfecta; GPR143 in melanocytes and retinal pigment epithelium cells; Malignant pleural mesothelioma		6	0					36005.7	77030.9	49194.6	100192
FALSE	High	Master Protein	P61626	Lysozyme C OS=Homo sapiens OX=9606 GN=LYZ PE=1 SV=1	0	19.933	35	3	7	3	148	16.5	9.16	5.01	3	other metabolic processes;stress response;other biological processes	non-structural extracellular;other cytoplasmic organelle;other cell component	other molecular function	Pf00062	4069	ENSG00000090382	LYZ	hsa:4069; P00695; P61626; Q13170; Q9UCF8	Macrophage markers	Neutrophil degranulation; Amyloid fiber formation; Antimicrobial peptides	4	0	5739.84		6567.76		85568.8	214297	126637	254151
FALSE	High	Master Protein	Q6NZI2	Caveolae-associated protein 1 OS=Homo sapiens OX=9606 GN=CAVIN1 PE=1 SV=1	0	19.783	15	4	7	4	390	43.5	5.6	7.16	4	RNA metabolism OR transcription;other metabolic processes;transport;other biological processes	plasma membrane;other membranes;cytosol;mitochondrion;ER/Golgi;nucleus;other cell component	nucleic acid binding activity;other molecular function	Pf15237	284119	ENSG00000177469	CAVIN1	B2RAW7; hsa:284119; O00535; Q6GMY1; Q6NZI2; Q96H74; Q9BT85; Q9HAP4	Congenital generalized lipodystrophy (CGL)	RHOC GTPase cycle; RHOA GTPase cycle; RHOB GTPase cycle; RNA Polymerase I Transcription Termination	5	0	19873.4	11309.9	13819.1	23538.3	19988.9	26565.9	5156.61	86884.7
FALSE	High	Master Protein	P11142	Heat shock cognate 71 kDa protein OS=Homo sapiens OX=9606 GN=HSPA8 PE=1 SV=1	0	19.773	9	5	15	3	646	70.9	5.52	13.91	5	cell organization and biogenesis;protein metabolism;RNA metabolism OR transcription;other metabolic processes;stress response;transport;other biological processes	non-structural extracellular;plasma membrane;other membranes;cytosol;nucleus;other cytoplasmic organelle;other cell component	signal transduction activity or receptor binding;other molecular function	Pf00012	3312	ENSG00000109971	HSPA8	hsa:3312; P11142; Q9H3R6	Parkin-ubiquitin proteasomal system pathway; MAPK signaling pathway; Exercise-induced circadian regulation; Measles virus infection	Neutrophil degranulation; Interleukin-4 and Interleukin-13 signaling; AUF1 (hnRNP D0) binds and destabilizes mRNA; HSP90 chaperone cycle for steroid hormone receptors (SHR) in the presence of ligand; Chaperone Mediated Autophagy; Attenuation phase; Late endosomal microautophagy; Clathrin-mediated endocytosis; Regulation of HSF1-mediated heat shock response; Lysosome Vesicle Biogenesis; Golgi Asso…	21	0	69196.6	10789.9	20103.9	18259	45443.4	30588	21683.7	34389.4
FALSE	High	Master Protein	P00558	Phosphoglycerate kinase 1 OS=Homo sapiens OX=9606 GN=PGK1 PE=1 SV=3	0	19.232	23	6	9	6	417	44.6	8.1	2.64	6	protein metabolism;other metabolic processes;stress response;other biological processes	non-structural extracellular;other membranes;cytosol	kinase activity;other molecular function	Pf00162	5230	ENSG00000102144	PGK1	A8K4W6; B7Z7A9; hsa:5230; P00558; Q5J7W1; Q6IBT6; Q8NI87	Cori cycle; Photodynamic therapy-induced HIF-1 survival signaling; VEGFA-VEGFR2 signaling pathway; Clear cell renal cell carcinoma pathways; Metabolic reprogramming in colon cancer; Aerobic glycolysis; Glycolysis in senescence; Glycolysis and gluconeogenesis	Gluconeogenesis; Glycolysis; Manipulation of host energy metabolism	11	0	37470.5	27070.6	20095.6	25359.5	38597.9	54386.8	44488.6	129454
FALSE	High	Master Protein	P18428	Lipopolysaccharide-binding protein OS=Homo sapiens OX=9606 GN=LBP PE=1 SV=3	0	19.2	10	4	12	4	481	53.4	6.7	4.22	4	stress response;transport;signal transduction;other biological processes	non-structural extracellular;other membranes;other cell component	signal transduction activity or receptor binding;other molecular function	Pf01273, Pf02886	3929	ENSG00000129988	LBP	B2R938; hsa:3929; O43438; P18428; Q92672; Q9H403; Q9UD66	Fibrin complement receptor 3 signaling pathway; Pathogenesis of SARS-CoV-2 mediated by nsp9-nsp10 complex; Network map of SARS-CoV-2 signaling pathway; Toll-like receptor signaling pathway	Interleukin-4 and Interleukin-13 signaling; Regulation of TLR by endogenous ligand; Transfer of LPS from LBP carrier to CD14	8	0					181731	379154	286742	452591
FALSE	High	Master Protein	P02749	Beta-2-glycoprotein 1 OS=Homo sapiens OX=9606 GN=APOH PE=1 SV=3	0	19.04	20	4	9	4	345	38.3	7.97	5.55	4	protein metabolism;other metabolic processes;stress response;transport;other biological processes	non-structural extracellular;other cell component	enzyme regulator activity;other molecular function	Pf00084, Pf09014	350	ENSG00000091583	APOH	B2R9M3; hsa:350; P02749; Q9UCN7		Platelet degranulation	1	0	12053.4	36369.1	11054.8	16845.6	83883.5	95972.8	52921.8	135778
FALSE	High	Master Protein	P08572	Collagen alpha-2(IV) chain OS=Homo sapiens OX=9606 GN=COL4A2 PE=1 SV=4	0	19.013	5	5	11	5	1712	167.4	8.66	3.26	5	cell organization and biogenesis;RNA metabolism OR transcription;other metabolic processes;developmental processes;signal transduction;other biological processes	non-structural extracellular;extracellular matrix;ER/Golgi	extracellular structural activity	Pf01391, Pf01413	1284	ENSG00000134871	COL4A2	hsa:1284; P08572; Q14052; Q548C3; Q5VZA9; Q66K23	miRNA targets in ECM and membrane receptors; Focal adhesion; Hepatitis C and hepatocellular carcinoma; Focal adhesion: PI3K-Akt-mTOR-signaling pathway; PI3K-Akt signaling pathway; Epithelial to mesenchymal transition in colorectal cancer; Small cell lung cancer; Malignant pleural mesothelioma	ECM proteoglycans; Non-integrin membrane-ECM interactions; Laminin interactions; Collagen degradation; Integrin cell surface interactions; Collagen chain trimerization; Anchoring fibril formation; Crosslinking of collagen fibrils; Scavenging by Class A Receptors; Signaling by PDGF; NCAM1 interactions	22	0	20240.2	13969.4	19019	14882.8	69474.6	110814	52184.4	385609
FALSE	High	Master Protein	P20930	Filaggrin OS=Homo sapiens OX=9606 GN=FLG PE=1 SV=3	0	18.787	1	7	18	7	4061	434.9	9.25	10.66	7	protein metabolism;other metabolic processes;developmental processes	plasma membrane;cytosol;cytoskeleton;other cell component	bone, tooth or skin structural activity;other molecular function	Pf01023, Pf03516	2312	ENSG00000143631	FLG	hsa:2312; P20930; Q01720; Q5T583; Q9UC71		Formation of the cornified envelope	1	0	89344	281261	313963	178040	229095	97130.7	153715	216855
FALSE	High	Master Protein	P68363	Tubulin alpha-1B chain OS=Homo sapiens OX=9606 GN=TUBA1B PE=1 SV=1	0	18.76	25	8	10	8	451	50.1	5.06	4.74	8	cell cycle OR cell proliferation;cell organization and biogenesis;transport;other biological processes	other membranes;cytoskeleton;other cell component	cytoskeletal activity;nucleic acid binding activity;other molecular function	Pf00091, Pf03953	10376	ENSG00000123416	TUBA1B	hsa:10376; P04687; P05209; P68363; Q27I68; Q8WU19	Alzheimer's disease and miRNA effects; Pathogenic Escherichia coli infection; Allograft rejection; Parkin-ubiquitin proteasomal system pathway; Alzheimer's disease	RHOH GTPase cycle; HCMV Early Events; MHC class II antigen presentation; The role of GTSE1 in G2/M progression after G2 checkpoint; HSP90 chaperone cycle for steroid hormone receptors (SHR) in the presence of ligand; Recruitment of NuMA to mitotic centrosomes; Aggrephagy; Separation of Sister Chromatids; RHO GTPases activate IQGAPs; Recycling pathway of L1; Translocation of SLC2A4 (GLUT4) to the …	35	0	13489.1	2033.11		51675.3	9214.63	21834.4	5153.97	122855
FALSE	High	Master Protein	P11047	Laminin subunit gamma-1 OS=Homo sapiens OX=9606 GN=LAMC1 PE=1 SV=3	0	18.426	5	6	8	6	1609	177.5	5.12	1.86	6	cell adhesion;cell organization and biogenesis;developmental processes;other biological processes	non-structural extracellular;extracellular matrix;ER/Golgi	extracellular structural activity	Pf00052, Pf00053, Pf00055	3915	ENSG00000135862	LAMC1	hsa:3915; P11047; Q5VYE7	Alpha 6 beta 4 signaling pathway; Complement system; Endoderm differentiation; miRNA targets in ECM and membrane receptors; Focal adhesion; Focal adhesion: PI3K-Akt-mTOR-signaling pathway; PI3K-Akt signaling pathway; Inflammatory response pathway; Small cell lung cancer; Malignant pleural mesothelioma	Regulation of Insulin-like Growth Factor (IGF) transport and uptake by Insulin-like Growth Factor Binding Proteins (IGFBPs); Post-translational protein phosphorylation; Degradation of the extracellular matrix; ECM proteoglycans; Non-integrin membrane-ECM interactions; Laminin interactions; MET activates PTK2 signaling; L1CAM interactions; EGR2 and SOX10-mediated initiation of Schwann cell myelina…	19	0	27846.3	19231.3	19046.1	22569.7	44856.8	53457.6	4545.03	135021
FALSE	High	Master Protein	P0DOX2	Immunoglobulin alpha-2 heavy chain OS=Homo sapiens OX=9606 PE=1 SV=2	0	18.395	12	3	7	1	455	48.9	6.67	1.99	3	other biological processes	non-structural extracellular;plasma membrane;other membranes;other cell component		Pf00047, Pf07654, Pf07686							0	0					61687.2	143750	100170	166237
FALSE	High	Master Protein	P14555	Phospholipase A2, membrane associated OS=Homo sapiens OX=9606 GN=PLA2G2A PE=1 SV=2	0	17.936	35	4	9	4	144	16.1	9.23	6.83	4	cell organization and biogenesis;other metabolic processes;stress response;transport;other biological processes	non-structural extracellular;plasma membrane;other membranes;mitochondrion;ER/Golgi	other molecular function	Pf00068	5320	ENSG00000188257	PLA2G2A	A8K5I7; hsa:5320; P14555; Q6DN24; Q6IBD9; Q9UCD2	MicroRNAs in cardiomyocyte hypertrophy; Eicosanoid synthesis; Spinal cord injury; Cardiac hypertrophic response; Ras signaling	Antimicrobial peptides; Synthesis of PA; Acyl chain remodelling of PC; Acyl chain remodelling of PS; Acyl chain remodelling of PE; Acyl chain remodelling of PI; Acyl chain remodelling of PG	12	0					175912	286094	121630	300735
FALSE	High	Master Protein	P21246	Pleiotrophin OS=Homo sapiens OX=9606 GN=PTN PE=1 SV=1	0	17.693	32	5	12	5	168	18.9	9.6	5.88	5	cell organization and biogenesis;stress response;developmental processes;signal transduction;other biological processes	non-structural extracellular;extracellular matrix;plasma membrane;other membranes;ER/Golgi;other cell component	signal transduction activity or receptor binding;enzyme regulator activity;other molecular function	Pf01091, Pf05196	5764	ENSG00000105894	PTN	hsa:5764; P21246; Q5U0B0; Q6ICQ5; Q9UCC6		Signaling by ALK	1	0					269575	289802	84998.3	502180
FALSE	High	Master Protein	Q6UWP8	Suprabasin OS=Homo sapiens OX=9606 GN=SBSN PE=1 SV=2	0	17.575	18	3	4	3	590	60.5	7.01	5.86	3					374897	ENSG00000189001	SBSN	A8K5J0; E9PBV3; hsa:374897; Q6UWP8			0	0	27977.3	88928.6	141966	56544.7	31421.3	14126.5	21564	43572.4
FALSE	High	Master Protein	P0DMV9	Heat shock 70 kDa protein 1B OS=Homo sapiens OX=9606 GN=HSPA1B PE=1 SV=1	0	17.542	9	5	14	3	641	70	5.66	13.63	5	RNA metabolism OR transcription;other metabolic processes;stress response;transport;other biological processes	non-structural extracellular;plasma membrane;other membranes;cytosol;cytoskeleton;mitochondrion;ER/Golgi;nucleus;other cell component	signal transduction activity or receptor binding;other molecular function	Pf00012	3303; 3304	ENSG00000204388; ENSG00000212866; ENSG00000224501; ENSG00000231555; ENSG00000232804	HSPA1B	B4E3B6; hsa:3303; hsa:3304; P08107; P0DMV9; P19790; Q5JQI4; Q5SP17; Q9UQL9; Q9UQM0	Apoptosis modulation and signaling; Parkin-ubiquitin proteasomal system pathway; MAPK signaling pathway; Apoptosis modulation by HSP70; VEGFA-VEGFR2 signaling pathway; Measles virus infection	Neutrophil degranulation; HSP90 chaperone cycle for steroid hormone receptors (SHR) in the presence of ligand; Attenuation phase; Regulation of HSF1-mediated heat shock response	11	2	164839	98140.3	79794.5	126258	121028	135318	53107.1	229376
FALSE	High	Master Protein	Q8N1N4	Keratin, type II cytoskeletal 78 OS=Homo sapiens OX=9606 GN=KRT78 PE=1 SV=2	0	17.394	12	6	12	3	520	56.8	6.02	5.26	6		cytosol;cytoskeleton		Pf00038, Pf16208	196374	ENSG00000170423	KRT78	A8K4D6; hsa:196374; Q5HYM7; Q7RTT2; Q8N1N4		Formation of the cornified envelope	2	1	10346	64650.9	59580.8	45699.6	37285.3	20432.6	40833.3	26836.4
FALSE	High	Master Protein	Q99497	Parkinson disease protein 7 OS=Homo sapiens OX=9606 GN=PARK7 PE=1 SV=2	0	17.303	22	3	3	3	189	19.9	6.79	5.54	3	cell-cell signaling;cell organization and biogenesis;protein metabolism;DNA metabolism;other metabolic processes;stress response;transport;signal transduction;other biological processes	plasma membrane;other membranes;cytosol;mitochondrion;ER/Golgi;nucleus;other cell component	signal transduction activity or receptor binding;enzyme regulator activity;nucleic acid binding activity;other molecular function	Pf01965	11315	ENSG00000116288	PARK7	B2R4Z1; hsa:11315; O14805; Q6DR95; Q7LFU2; Q99497	Androgen receptor signaling pathway; Synaptic vesicle pathway; Parkinson's disease pathway	Aggrephagy; Chaperone Mediated Autophagy; Late endosomal microautophagy; SUMOylation of transcription cofactors	7	0
FALSE	High	Master Protein	P48047	ATP synthase subunit O, mitochondrial OS=Homo sapiens OX=9606 GN=ATP5PO PE=1 SV=1	0	17.244	33	5	11	5	213	23.3	9.96	7.11	5	other metabolic processes;transport	plasma membrane;other membranes;mitochondrion	transporter activity	Pf00213	539	ENSG00000241837	ATP5PO	B2R4E2; hsa:539; P48047; Q5U042; Q6IBI2	Electron transport chain: OXPHOS system in mitochondria; 7q11.23 copy number variation syndrome; Oxidative phosphorylation	Cristae formation; Formation of ATP by chemiosmotic coupling	5	0	76795.5	64962.5	48416.1	61610.7	41201.9	42931.6	17875	183343
FALSE	High	Master Protein	Q9NPC6	Myozenin-2 OS=Homo sapiens OX=9606 GN=MYOZ2 PE=1 SV=1	0	17.199	29	6	13	6	264	29.9	8.25	0	6	cell organization and biogenesis;developmental processes;other biological processes	cytoskeleton	cytoskeletal activity;other molecular function	Pf05556	51778	ENSG00000172399	MYOZ2	hsa:51778; O43415; Q9HB92; Q9NPC6			0	0	77629.2	31623.2	29911.4	43158.2	38214	53310	24609.7	113375
FALSE	High	Master Protein	P12829	Myosin light chain 4 OS=Homo sapiens OX=9606 GN=MYL4 PE=1 SV=3	0	17.176	25	4	10	3	197	21.6	5.03	5.52	4	other biological processes	cytosol;cytoskeleton	cytoskeletal activity;other molecular function		4635	ENSG00000198336	MYL4	D3DXJ7; hsa:4635; P11783; P12829	Myometrial relaxation and contraction pathways; Striated muscle contraction pathway	Striated Muscle Contraction	3	0	36222.4	12420.8	52049.1	84450.3	56974.3	69887.3	15399.3	156623
FALSE	High	Master Protein	P68371	Tubulin beta-4B chain OS=Homo sapiens OX=9606 GN=TUBB4B PE=1 SV=1	0	17.096	17	5	11	5	445	49.8	4.89	2.87	5	cell cycle OR cell proliferation;cell organization and biogenesis;stress response	non-structural extracellular;cytosol;cytoskeleton;other cytoplasmic organelle;other cell component	signal transduction activity or receptor binding;cytoskeletal activity;nucleic acid binding activity;other molecular function	Pf00091, Pf03953	10383	ENSG00000188229	TUBB4B	A2BFA2; hsa:10383; P05217; P68371	Alzheimer's disease and miRNA effects; Pathogenic Escherichia coli infection; Parkin-ubiquitin proteasomal system pathway; Alzheimer's disease	Neutrophil degranulation; HCMV Early Events; MHC class II antigen presentation; The role of GTSE1 in G2/M progression after G2 checkpoint; HSP90 chaperone cycle for steroid hormone receptors (SHR) in the presence of ligand; Recruitment of NuMA to mitotic centrosomes; Aggrephagy; Regulation of PLK1 Activity at G2/M Transition; Loss of Nlp from mitotic centrosomes; Recruitment of mitotic centrosome…	41	0	49214.1	26177.3	15036.8	26868.5	49484.5	53748.9	31961.9	163001
FALSE	High	Master Protein	P02671	Fibrinogen alpha chain OS=Homo sapiens OX=9606 GN=FGA PE=1 SV=2	0	17.047	10	7	9	7	866	94.9	6.01	1.87	7	cell adhesion;cell organization and biogenesis;protein metabolism;other metabolic processes;stress response;other biological processes	non-structural extracellular;plasma membrane;other membranes;ER/Golgi;other cell component	signal transduction activity or receptor binding;other molecular function	Pf00147, Pf08702, Pf12160	2243	ENSG00000171560	FGA	A8K3E4; D3DP14; D3DP15; hsa:2243; P02671; Q4QQH7; Q9BX62; Q9UCH2	Selenium micronutrient network; Folate metabolism; Blood clotting cascade; Complement system; VEGFA-VEGFR2 signaling pathway; Fibrin complement receptor 3 signaling pathway; COVID-19, thrombosis and anticoagulation; Network map of SARS-CoV-2 signaling pathway	Platelet degranulation ; Regulation of Insulin-like Growth Factor (IGF) transport and uptake by Insulin-like Growth Factor Binding Proteins (IGFBPs); Post-translational protein phosphorylation; ER-Phagosome pathway; Integrin cell surface interactions; Signaling by BRAF and RAF1 fusions; Amyloid fiber formation; MyD88:MAL(TIRAP) cascade initiated on plasma membrane; MyD88 deficiency (TLR2/4); IRAK…	29	0	50533.4	10907	18096.7	25327.9	68191.2	194420	32495.5	215842
FALSE	High	Master Protein	P16615	Sarcoplasmic/endoplasmic reticulum calcium ATPase 2 OS=Homo sapiens OX=9606 GN=ATP2A2 PE=1 SV=1	0	16.869	6	5	11	5	1042	114.7	5.34	1.8	5	cell adhesion;cell organization and biogenesis;other metabolic processes;stress response;transport;signal transduction;other biological processes	plasma membrane;other membranes;cytosol;ER/Golgi;other cell component	signal transduction activity or receptor binding;transporter activity;other molecular function	Pf00122, Pf00689, Pf00690, Pf08282, Pf13246	488	ENSG00000174437	ATP2A2	A6NDN7; B4DF05; hsa:488; P16614; P16615; Q86VJ2	Alzheimer's disease and miRNA effects; Arrhythmogenic right ventricular cardiomyopathy; Endothelin pathways; Myometrial relaxation and contraction pathways; Alzheimer's disease; Calcium regulation in cardiac cells	Ion homeostasis; Ion transport by P-type ATPases; Pre-NOTCH Processing in Golgi; Reduction of cytosolic Ca++ levels	10	0	57974.5	41905.8	21790.8	49322.8	35865.9	52739.9		98621.3
FALSE	High	Master Protein	P01011	Alpha-1-antichymotrypsin OS=Homo sapiens OX=9606 GN=SERPINA3 PE=1 SV=2	0	16.806	16	5	8	5	423	47.6	5.52	3.34	5	stress response;other biological processes	non-structural extracellular;nucleus;other cytoplasmic organelle;other cell component	enzyme regulator activity;nucleic acid binding activity	Pf00079	12	ENSG00000196136	SERPINA3	B3KVQ7; hsa:12; P01011; Q13703; Q2TU87; Q2TU88; Q59GP9; Q6LBY8; Q6LDT7; Q6NSC9; Q8N177; Q96DW8; Q9UC47; Q9UNU9	Selenium micronutrient network; Vitamin B12 metabolism; Folate metabolism	Neutrophil degranulation; Platelet degranulation	5	0	32618.4		20107.8	8659.66	68946.4	89248.8	43394.3	242232
FALSE	High	Master Protein	P84243	Histone H3.3 OS=Homo sapiens OX=9606 GN=H3-3A PE=1 SV=2	0	16.763	35	3	15	2	136	15.3	11.27	4.96	3	cell organization and biogenesis;other biological processes	non-structural extracellular;nucleus;other cell component	nucleic acid binding activity;other molecular function	Pf00125	3020; 3021	ENSG00000132475; ENSG00000163041	H3-3A; H3-3B	hsa:3020; hsa:3021; P06351; P33155; P84243; Q5VV55; Q5VV56; Q66I33; Q9V3W4	Gastric cancer network 1; Histone modifications; Tumor suppressor activity of SMARCB1; Ciliary landscape; FBXL10 enhancement of MAP/ERK signaling in diffuse large B-cell lymphoma	Factors involved in megakaryocyte development and platelet production; Amyloid fiber formation; RUNX1 regulates transcription of genes involved in differentiation of HSCs; Transcriptional regulation by small RNAs; B-WICH complex positively regulates rRNA expression; Formation of the beta-catenin:TCF transactivating complex; Oxidative Stress Induced Senescence; NoRC negatively regulates rRNA expre…	31	1	288403	224689	239192	220577	149238	214467	137371	575138
FALSE	High	Master Protein	P02452	Collagen alpha-1(I) chain OS=Homo sapiens OX=9606 GN=COL1A1 PE=1 SV=5	0	16.694	4	6	21	6	1464	138.9	5.8	26.39	6	cell organization and biogenesis;other metabolic processes;stress response;transport;developmental processes;signal transduction;other biological processes	non-structural extracellular;extracellular matrix;ER/Golgi;other cell component	extracellular structural activity;other molecular function	Pf00093, Pf01391, Pf01410	1277	ENSG00000108821	COL1A1	hsa:1277; O76045; P02452; P78441; Q13896; Q13902; Q13903; Q14037; Q14992; Q15176; Q15201; Q16050; Q59F64; Q7KZ30; Q7KZ34; Q8IVI5; Q8N473; Q9UML6; Q9UMM7	Focal adhesion; Osteoblast signaling; Focal adhesion: PI3K-Akt-mTOR-signaling pathway; miR-509-3p alteration of YAP1/ECM axis; PI3K-Akt signaling pathway; Inflammatory response pathway; Netrin-UNC5B signaling pathway; IL-18 signaling pathway; Type I collagen synthesis in the context of osteogenesis imperfecta; Angiotensin II receptor type 1 pathway; Burn wound healing; CCL18 signaling pathway; NR…	Immunoregulatory interactions between a Lymphoid and a non-Lymphoid cell; Cell surface interactions at the vascular wall; ECM proteoglycans; MET activates PTK2 signaling; Collagen degradation; Integrin cell surface interactions; Collagen chain trimerization; GPVI-mediated activation cascade; Syndecan interactions; RUNX2 regulates osteoblast differentiation; Anchoring fibril formation; Crosslinkin…	33	0	907730	64802	55194.4	55703.4	1.0316e+06	2.39174e+06	1.16266e+06	8.55369e+06
FALSE	High	Master Protein	P06733	Alpha-enolase OS=Homo sapiens OX=9606 GN=ENO1 PE=1 SV=2	0	16.466	16	5	10	5	434	47.1	7.39	0	5	other metabolic processes;other biological processes	plasma membrane;other membranes;cytosol;cytoskeleton;other cell component	nucleic acid binding activity;other molecular function	Pf00113, Pf03952	2023	ENSG00000074800	ENO1	B2RD59; hsa:2023; P06733; P22712; Q16704; Q4TUS4; Q53FT9; Q53HR3; Q658M5; Q6GMP2; Q71V37; Q7Z3V6; Q8WU71; Q96GV1; Q9BT62; Q9UCH6; Q9UM55	Clear cell renal cell carcinoma pathways; Metabolic reprogramming in colon cancer; Aerobic glycolysis; IL-18 signaling pathway; Glycolysis and gluconeogenesis	Gluconeogenesis; Glycolysis; Manipulation of host energy metabolism	8	0	59697.2	65925.3	43323.5	83438.8	52125.6	68225.6	62121.1	154318
FALSE	High	Master Protein	P07195	L-lactate dehydrogenase B chain OS=Homo sapiens OX=9606 GN=LDHB PE=1 SV=2	0	16.388	18	5	18	4	334	36.6	6.05	18.54	5	other metabolic processes	other membranes;cytosol;mitochondrion;other cell component	other molecular function	Pf00056, Pf02866	3945	ENSG00000111716	LDHB	hsa:3945; P07195	Clear cell renal cell carcinoma pathways; CCL18 signaling pathway; Glycolysis and gluconeogenesis	Pyruvate metabolism	4	1	221000	101177	117824	159831	155815	102448	37863	342612
FALSE	High	Master Protein	Q15582	Transforming growth factor-beta-induced protein ig-h3 OS=Homo sapiens OX=9606 GN=TGFBI PE=1 SV=1	0	16.382	5	2	2	2	683	74.6	7.71	3.99	2	cell adhesion;cell cycle OR cell proliferation;cell organization and biogenesis;developmental processes;other biological processes	non-structural extracellular;extracellular matrix;plasma membrane;other membranes;ER/Golgi	signal transduction activity or receptor binding;extracellular structural activity;other molecular function	Pf02469	7045	ENSG00000120708	TGFBI	D3DQB1; hsa:7045; O14471; O14472; O14476; O43216; O43217; O43218; O43219; Q15582; Q53XM1		Amyloid fiber formation	1	0	11252.8			16391.6	60612.3	77437.6	51395	214230
FALSE	High	Master Protein	Q13423	NAD(P) transhydrogenase, mitochondrial OS=Homo sapiens OX=9606 GN=NNT PE=1 SV=3	0	15.987	7	5	8	5	1086	113.8	8.09	0	5	other metabolic processes;transport;other biological processes	other membranes;mitochondrion	transporter activity;other molecular function	Pf01262, Pf02233, Pf05222, Pf12769	23530	ENSG00000112992	NNT	hsa:23530; Q13423; Q16796; Q2TB60; Q8N3V4		Citric acid cycle (TCA cycle)	1	0	27349.1	16416.7	8039.05	18373.4	10763.8	7398.01		56046.9
FALSE	High	Master Protein	O75390	Citrate synthase, mitochondrial OS=Homo sapiens OX=9606 GN=CS PE=1 SV=2	0	15.924	8	3	16	3	466	51.7	8.32	7.22	3	other metabolic processes	mitochondrion	other molecular function	Pf00285	1431	ENSG00000062485	CS	hsa:1431; O75390; Q71UT9; Q7KZH0; Q96FZ8; Q9BWN8	TCA cycle and deficiency of pyruvate dehydrogenase complex (PDHc); Amino acid metabolism; Fluoroacetic acid toxicity; TCA cycle (aka Krebs or citric acid cycle)	Citric acid cycle (TCA cycle); Mitochondrial protein import	6	0	149142	75794.4	39155.7	109656	77174.2	104830	28246.2	294614
FALSE	High	Master Protein	Q7RTS7	Keratin, type II cytoskeletal 74 OS=Homo sapiens OX=9606 GN=KRT74 PE=1 SV=2	0	15.745	8	5	18	1	529	57.8	7.71	10.88	5	cell organization and biogenesis	cytosol;cytoskeleton;other cell component	other molecular function	Pf00038, Pf16208	121391	ENSG00000170484	KRT74	B5MD61; hsa:121391; Q7RTS7; Q86Y45		Formation of the cornified envelope	2	0	59925.2	425557	317997	153869	193815	103110	137507	217583
FALSE	High	Master Protein Candidate	Q86Y46	Keratin, type II cytoskeletal 73 OS=Homo sapiens OX=9606 GN=KRT73 PE=1 SV=1	0	15.745	7	5	18	1	540	58.9	7.23	10.88	5		cytosol;cytoskeleton		Pf00038, Pf16208	319101	ENSG00000186049	KRT73	hsa:319101; Q32MB2; Q86Y46		Formation of the cornified envelope	2	0	59925.2	425557	317997	153869	193815	103110	137507	217583
FALSE	High	Master Protein	P31040	Succinate dehydrogenase [ubiquinone] flavoprotein subunit, mitochondrial OS=Homo sapiens OX=9606 GN=SDHA PE=1 SV=2	0	15.672	11	6	6	6	664	72.6	7.39	2.28	6	other metabolic processes;developmental processes	other membranes;mitochondrion;nucleus	other molecular function	Pf00890, Pf02910	6389	ENSG00000073578	SDHA	A8K5J6; B4DJ60; E9PBJ5; hsa:6389; P31040; Q16395; Q59GW8; Q8IW48; Q9UMY5	Electron transport chain: OXPHOS system in mitochondria; TCA cycle and deficiency of pyruvate dehydrogenase complex (PDHc); Amino acid metabolism; Nonalcoholic fatty liver disease; Mitochondrial complex II assembly; TCA cycle (aka Krebs or citric acid cycle)	Respiratory electron transport; Citric acid cycle (TCA cycle)	8	0	46248.9	19563.8	16031	45470.2	9341.46	13548.3		57159.9
FALSE	High	Master Protein	P17174	Aspartate aminotransferase, cytoplasmic OS=Homo sapiens OX=9606 GN=GOT1 PE=1 SV=3	0	15.492	14	4	7	4	413	46.2	7.01	1.83	4	other metabolic processes;stress response;signal transduction;other biological processes	cytosol;nucleus;other cytoplasmic organelle;other cell component	other molecular function	Pf00155	2805	ENSG00000120053	GOT1	B2R6R7; B7Z7E9; hsa:2805; P17174; Q5VW80	Alanine and aspartate metabolism; Trans-sulfuration pathway; Amino acid metabolism; NAD metabolism in oncogene-induced senescence and mitochondrial dysfunction-associated senescence; TCA cycle in senescence; Neuroinflammation and glutamatergic signaling; Glycolysis and gluconeogenesis	Gluconeogenesis; Aspartate and asparagine metabolism; Methionine salvage pathway	10	0	103493	47891.7	37920.4	65732.6	68842.7	34529.3	9518.58	123476
FALSE	High	Master Protein	P21980	Protein-glutamine gamma-glutamyltransferase 2 OS=Homo sapiens OX=9606 GN=TGM2 PE=1 SV=2	0	15.426	12	6	10	6	687	77.3	5.22	0	6	cell organization and biogenesis;protein metabolism;other metabolic processes;transport;developmental processes;signal transduction;other biological processes	extracellular matrix;plasma membrane;other membranes;cytosol;mitochondrion;ER/Golgi;nucleus;other cell component	other molecular function	Pf00868, Pf00927, Pf01841	7052	ENSG00000198959	TGM2	E1P5V9; hsa:7052; P21980; Q16436; Q6B838; Q9BTN7; Q9H035; Q9UH35	IL-18 signaling pathway		1	0	46109	26551.4	29912.8	43890.1	18415.3	40353.5	9834.93	110387
FALSE	High	Master Protein	Q7L7L0	Histone H2A type 3 OS=Homo sapiens OX=9606 GN=H2AW PE=1 SV=3	0	15.224	35	4	12	1	130	14.1	11.05	11.47	4	cell organization and biogenesis;DNA metabolism;other metabolic processes;stress response	nucleus;other cell component	nucleic acid binding activity;other molecular function	Pf00125, Pf16211	92815	ENSG00000181218; ENSG00000284841	H2AW	B2R4S4; hsa:92815; Q7L7L0		HCMV Late Events; UCH proteinases; Ub-specific processing proteases; HCMV Early Events; HDACs deacetylate histones; Metalloprotease DUBs; RMTs methylate histone arginines; HATs acetylate histones	8	3	348882	434338	126252	246260	344763	359797	150262	734331
FALSE	High	Master Protein Candidate	P04908	Histone H2A type 1-B/E OS=Homo sapiens OX=9606 GN=H2AC4 PE=1 SV=2	0	15.224	35	4	12	1	130	14.1	11.05	11.47	4	cell organization and biogenesis;other biological processes	nucleus;other cell component	nucleic acid binding activity;other molecular function	Pf00125, Pf16211	3012; 8335	ENSG00000277075; ENSG00000278463	H2AC4; H2AC8	hsa:3012; hsa:8335; P04908; P28001; Q76P63	Proteasome degradation	Amyloid fiber formation; Meiotic synapsis; HCMV Late Events; UCH proteinases; Ub-specific processing proteases; RUNX1 regulates transcription of genes involved in differentiation of HSCs; HCMV Early Events; Transcriptional regulation by small RNAs; Deposition of new CENPA-containing nucleosomes at the centromere; B-WICH complex positively regulates rRNA expression; Formation of the beta-catenin:T…	42	0	348882	434338	126252	246260	344763	359797	150262	734331
FALSE	High	Master Protein Candidate	Q93077	Histone H2A type 1-C OS=Homo sapiens OX=9606 GN=H2AC6 PE=1 SV=3	0	15.224	35	4	12	1	130	14.1	11.05	11.47	4	cell organization and biogenesis;other biological processes	nucleus;other cell component	nucleic acid binding activity;other molecular function	Pf00125, Pf16211	8334	ENSG00000180573	H2AC6	B2R4F7; hsa:8334; O00775; O00776; O00777; O00778; Q540R1; Q93077		Amyloid fiber formation; Meiotic synapsis; HCMV Late Events; UCH proteinases; Ub-specific processing proteases; RUNX1 regulates transcription of genes involved in differentiation of HSCs; HCMV Early Events; Transcriptional regulation by small RNAs; Deposition of new CENPA-containing nucleosomes at the centromere; B-WICH complex positively regulates rRNA expression; Formation of the beta-catenin:T…	41	0	348882	434338	126252	246260	344763	359797	150262	734331
FALSE	High	Master Protein	O94875	Sorbin and SH3 domain-containing protein 2 OS=Homo sapiens OX=9606 GN=SORBS2 PE=1 SV=3	0	15.054	8	6	8	6	1100	124	8.31	0	6	cell organization and biogenesis;developmental processes;signal transduction	plasma membrane;other membranes;cytoskeleton;nucleus;other cell component	cytoskeletal activity;other molecular function	Pf00018, Pf02208, Pf14604	8470	ENSG00000154556	SORBS2	A6NEK9; B3KPQ7; B7Z1G5; B7Z3X6; C9JKV9; D3DP62; D3DP63; E9PAS5; E9PAW4; G3XAI0; H7BXR4; hsa:8470; J3KNZ5; O60592; O60593; O94875; Q96EX0	Extracellular vesicles in the crosstalk of cardiac cells		1	0	52904.8	21297.9	22897	42891.7	37851.4	29965.4	4516.05	91793.2
FALSE	High	Master Protein	Q76M96	Coiled-coil domain-containing protein 80 OS=Homo sapiens OX=9606 GN=CCDC80 PE=1 SV=1	0	14.247	7	5	7	5	950	108.1	9.72	0	5	cell organization and biogenesis;other biological processes	non-structural extracellular;extracellular matrix	other molecular function	Pf13778	151887	ENSG00000091986	CCDC80	D3DN67; hsa:151887; Q5PR20; Q6GPG9; Q76M96; Q8IVT6; Q8NBV1; Q8NHY8			0	0					18430.1	47892.5	41883.9	142333
FALSE	High	Master Protein	P15259	Phosphoglycerate mutase 2 OS=Homo sapiens OX=9606 GN=PGAM2 PE=1 SV=3	0	14.218	18	4	8	4	253	28.7	8.88	4.13	4	other metabolic processes;signal transduction;other biological processes	cytosol	other molecular function	Pf00300	5224	ENSG00000164708	PGAM2	hsa:5224; P15259	Aerobic glycolysis; Glycolysis and gluconeogenesis	Gluconeogenesis; Glycolysis	4	0	67746.3	72169.9	88805.2	111653	51428.6	47909	17895.9	111039
FALSE	High	Master Protein	P07919	Cytochrome b-c1 complex subunit 6, mitochondrial OS=Homo sapiens OX=9606 GN=UQCRH PE=1 SV=2	0	14.123	30	3	10	3	91	10.7	4.44	0	3	other metabolic processes;transport	other membranes;mitochondrion	transporter activity	Pf02320	7388	ENSG00000173660	UQCRH	B2R4V9; D3DQ18; hsa:7388; P07919; Q5TDF6; Q6LDB8; Q9BQ91	Electron transport chain: OXPHOS system in mitochondria; Nonalcoholic fatty liver disease; Mitochondrial complex III assembly	Respiratory electron transport	4	0	50753.2	43129.5	33291.5	52780.8	22703.7	53304.9	7001.28	159341
FALSE	High	Master Protein	P01009	Alpha-1-antitrypsin OS=Homo sapiens OX=9606 GN=SERPINA1 PE=1 SV=3	0	14.102	14	5	10	5	418	46.7	5.59	4.2	5	stress response;other biological processes	non-structural extracellular;other membranes;ER/Golgi;other cell component	enzyme regulator activity;other molecular function	Pf00079	5265	ENSG00000197249	SERPINA1	A6PX14; B2RDQ8; hsa:5265; P01009; Q0PVP5; Q13672; Q53XB8; Q5U0M1; Q7M4R2; Q86U18; Q86U19; Q96BF9; Q96ES1; Q9P1P0; Q9UCE6; Q9UCM3	Nuclear receptors meta-pathway; NRF2 pathway; Lung fibrosis; Lung fibrosis; Complement and coagulation cascades	Neutrophil degranulation; Platelet degranulation ; Regulation of Insulin-like Growth Factor (IGF) transport and uptake by Insulin-like Growth Factor Binding Proteins (IGFBPs); Post-translational protein phosphorylation; COPII-mediated vesicle transport; Cargo concentration in the ER	11	0	114823	32232.7	45078.2	45113.9	90279.8	127448	83901.7	309302
FALSE	High	Master Protein	P51884	Lumican OS=Homo sapiens OX=9606 GN=LUM PE=1 SV=2	0	14.092	20	5	5	5	338	38.4	6.61	4.12	5	cell organization and biogenesis;developmental processes;other biological processes	extracellular matrix;ER/Golgi;other cytoplasmic organelle	extracellular structural activity;other molecular function	Pf01462, Pf13516, Pf13855	4060	ENSG00000139329	LUM	B2R6R5; hsa:4060; P51884; Q96QM7		ECM proteoglycans; Integrin cell surface interactions; Keratan sulfate biosynthesis; Keratan sulfate degradation; Defective CHST6 causes MCDC1; Defective ST3GAL3 causes MCT12 and EIEE15; Defective B4GALT1 causes B4GALT1-CDG (CDG-2d)	7	0					5119.78	11704.3	10403.6	133398
FALSE	High	Master Protein	P08493	Matrix Gla protein OS=Homo sapiens OX=9606 GN=MGP PE=1 SV=2	0	13.722	23	2	6	2	103	12.3	9.67	3.66	2	developmental processes;other biological processes	extracellular matrix	extracellular structural activity;bone, tooth or skin structural activity;other molecular function		4256	ENSG00000111341	MGP	A0M8W5; B2R519; hsa:4256; J3KMX7; P08493; Q2TU41; Q567P9; Q6ICN5	NOTCH1 regulation of endothelial cell calcification; Endochondral ossification; Endochondral ossification with skeletal dysplasias		3	0					44159.3	54965.5	36552.1	131428
FALSE	High	Master Protein	P00403	Cytochrome c oxidase subunit 2 OS=Homo sapiens OX=9606 GN=MT-CO2 PE=1 SV=1	0	13.616	23	4	20	4	227	25.5	4.82	5.37	4	other metabolic processes;stress response;transport;developmental processes;other biological processes	other membranes;mitochondrion	transporter activity;other molecular function	Pf00116, Pf02790	4513	ENSG00000198712	MT-CO2	hsa:4513; P00403; Q37526	Electron transport chain: OXPHOS system in mitochondria; Endothelin pathways; EGF/EGFR signaling pathway; Nonalcoholic fatty liver disease; Neuroinflammation; Mitochondrial complex IV assembly; CCL18 signaling pathway	Respiratory electron transport; TP53 Regulates Metabolic Genes; Cytoprotection by HMOX1	10	0	219783	136626	151773	184185	107966	236272	57417.8	468605
FALSE	High	Master Protein	Q15113	Procollagen C-endopeptidase enhancer 1 OS=Homo sapiens OX=9606 GN=PCOLCE PE=1 SV=2	0	13.537	11	3	5	3	449	47.9	7.43	2.11	3	developmental processes;other biological processes		enzyme regulator activity;other molecular function	Pf00431, Pf01759	5118	ENSG00000106333	PCOLCE	B2R9E1; hsa:5118; O14550; Q15113		Collagen biosynthesis and modifying enzymes; Crosslinking of collagen fibrils	2	0					33558.4	74150.1	35988.7	89125.2
FALSE	High	Master Protein	P40925	Malate dehydrogenase, cytoplasmic OS=Homo sapiens OX=9606 GN=MDH1 PE=1 SV=4	0	13.403	22	5	6	5	334	36.4	7.36	3.84	5	other metabolic processes	cytosol;cytoskeleton	other molecular function	Pf00056, Pf02866	4190	ENSG00000014641	MDH1	B2R5V5; B4DUN2; B7Z3I7; F5H098; hsa:4190; P40925; Q6I9V0	Sterol regulatory element-binding proteins (SREBP) signaling; TCA cycle and deficiency of pyruvate dehydrogenase complex (PDHc); Amino acid metabolism; Clear cell renal cell carcinoma pathways; NAD metabolism in oncogene-induced senescence and mitochondrial dysfunction-associated senescence; TCA cycle in senescence; Glycolysis and gluconeogenesis	Gluconeogenesis	8	0	101991	55168	44794.3	62622.7	101700	47714.4	26168.8	138218
FALSE	High	Master Protein	P07954	Fumarate hydratase, mitochondrial OS=Homo sapiens OX=9606 GN=FH PE=1 SV=3	0	13.367	11	3	5	3	510	54.6	8.76	4.7	3	DNA metabolism;other metabolic processes;stress response;other biological processes	cytosol;mitochondrion;nucleus;other cell component	other molecular function	Pf00206, Pf10415	2271	ENSG00000091483	FH	B1ANK7; hsa:2271; P07954	TCA cycle and deficiency of pyruvate dehydrogenase complex (PDHc); Amino acid metabolism; Krebs cycle disorders; Type 2 papillary renal cell carcinoma; Metabolic reprogramming in colon cancer; TCA cycle in senescence; TCA cycle (aka Krebs or citric acid cycle)	Citric acid cycle (TCA cycle)	8	0	48131.5	24583.4	18554.3	36906.6	16223.5	15320.7	4718.27	80065.6
FALSE	High	Master Protein	P07358	Complement component C8 beta chain OS=Homo sapiens OX=9606 GN=C8B PE=1 SV=3	0	13.239	6	3	5	3	591	67	8.13	0	3	stress response;other biological processes	non-structural extracellular;plasma membrane;other membranes	other molecular function	Pf00057, Pf00090, Pf01823	732	ENSG00000021852	C8B	A1L4K7; hsa:732; P07358	Allograft rejection; Complement system in neuronal development and plasticity; Complement activation	Regulation of Complement cascade; Terminal pathway of complement	5	0				3896.3	20714.8	65519.5	36866.3	41349.6
FALSE	High	Master Protein	P12277	Creatine kinase B-type OS=Homo sapiens OX=9606 GN=CKB PE=1 SV=1	0	12.944	12	4	6	3	381	42.6	5.59	2.1	4	other metabolic processes;developmental processes;other biological processes	non-structural extracellular;cytosol;nucleus;other cell component	kinase activity;other molecular function	Pf00217, Pf02807	1152	ENSG00000166165	CKB	A8K236; B2R5R4; hsa:1152; P12277; Q2LE07; Q6FG40; Q9UC66		Creatine metabolism; RND3 GTPase cycle	2	0	16038.8	8545.28	5880.2	27576.7	31536.4	33692.6	4322.93	72297.6
FALSE	High	Master Protein	P31930	Cytochrome b-c1 complex subunit 1, mitochondrial OS=Homo sapiens OX=9606 GN=UQCRC1 PE=1 SV=3	0	12.913	11	4	4	4	480	52.6	6.37	0	4	other metabolic processes;transport;other biological processes	other membranes;mitochondrion	transporter activity;other molecular function	Pf00675, Pf05193	7384	ENSG00000010256	UQCRC1	B2R7R8; hsa:7384; P31930; Q96DD2	Electron transport chain: OXPHOS system in mitochondria; Nonalcoholic fatty liver disease; Mitochondrial complex III assembly	Respiratory electron transport	4	0	83201	63904.7	43438.7	75587.1	36097.2	35407.8	4826.58	117504
FALSE	High	None	P17066	Heat shock 70 kDa protein 6 OS=Homo sapiens OX=9606 GN=HSPA6 PE=1 SV=2	0	12.881	6	3	11	1	643	71	6.14	11.78	3	stress response;transport;other biological processes	non-structural extracellular;plasma membrane;other membranes;cytosol;cytoskeleton;nucleus;other cell component	other molecular function	Pf00012	3310	ENSG00000173110	HSPA6	hsa:3310; P17066; Q1HBA8; Q8IYK7; Q9BT95	Parkin-ubiquitin proteasomal system pathway; MAPK signaling pathway; Measles virus infection	Neutrophil degranulation; Regulation of HSF1-mediated heat shock response	5	0	133178	80795.4	62864.2	119974	96876.4	126801	48349.2	215667
FALSE	High	Master Protein	Q14192	Four and a half LIM domains protein 2 OS=Homo sapiens OX=9606 GN=FHL2 PE=1 SV=3	0	12.862	21	5	10	5	279	32.2	7.55	2.11	5	developmental processes;other biological processes	cytoskeleton;nucleus	other molecular function	Pf00412	2274	ENSG00000115641	FHL2	hsa:2274; Q13229; Q13644; Q14192; Q2I5I4; Q5TM15; Q9P294	Androgen receptor signaling pathway; RANKL/RANK signaling pathway; Ectoderm differentiation; VEGFA-VEGFR2 signaling pathway	PPARA activates gene expression	5	0	97028	61200.6	51917.9	87472.6	18856.2	6389.67		34148
FALSE	High	Master Protein	O75462	Cytokine receptor-like factor 1 OS=Homo sapiens OX=9606 GN=CRLF1 PE=1 SV=1	0	12.761	10	3	4	3	422	46.3	9.11	6.11	3	developmental processes;signal transduction;other biological processes	non-structural extracellular;plasma membrane;other membranes;cytosol;other cell component	other molecular function	Pf00041, Pf09067	9244	ENSG00000006016	CRLF1	hsa:9244; O75462; Q9UHH5		IL-6-type cytokine receptor ligand interactions; Interleukin-27 signaling	2	0					18204.9	152136	33921	221040
FALSE	High	Master Protein	P35556	Fibrillin-2 OS=Homo sapiens OX=9606 GN=FBN2 PE=1 SV=3	0	12.605	2	4	9	1	2912	314.6	4.86	0	4	developmental processes;other biological processes	non-structural extracellular;extracellular matrix	extracellular structural activity;other molecular function	Pf00683, Pf07645, Pf12661, Pf12662, Pf12947, Pf18193	2201	ENSG00000138829	FBN2	B4DU01; hsa:2201; P35556; Q59ES6	Hypothesized pathways in pathogenesis of cardiovascular disease	Degradation of the extracellular matrix; Molecules associated with elastic fibres	4	0	52131.7	13408.1	28934.8	32548.7	28306.6	139343	49112	351446
FALSE	High	Master Protein	P30048	Thioredoxin-dependent peroxide reductase, mitochondrial OS=Homo sapiens OX=9606 GN=PRDX3 PE=1 SV=3	0	12.538	17	4	14	4	256	27.7	7.78	4.91	4	cell organization and biogenesis;protein metabolism;other metabolic processes;stress response;developmental processes;other biological processes	cytosol;mitochondrion;other cytoplasmic organelle;other cell component	enzyme regulator activity;other molecular function	Pf00578, Pf10417	10935	ENSG00000165672	PRDX3	B2R7Z0; D3DRC9; E9PH29; hsa:10935; P30048; P35690; Q0D2H1; Q13776; Q5T5V2; Q96HK4	Selenium micronutrient network	Detoxification of Reactive Oxygen Species	2	0	119276	63409.4	49618.3	71151.2	66434.1	69923.1	24448.3	180323
FALSE	High	Master Protein	P0C0L4	Complement C4-A OS=Homo sapiens OX=9606 GN=C4A PE=1 SV=2	0	12.376	3	3	3	3	1744	192.7	7.08	2.43	3	stress response;other biological processes	non-structural extracellular;plasma membrane;other membranes;ER/Golgi;other cell component	enzyme regulator activity;other molecular function	Pf00207, Pf01759, Pf01821, Pf01835, Pf07677, Pf07678, Pf07703, Pf17789, Pf17791	720; 721	ENSG00000206340; ENSG00000227746; ENSG00000244731	C4A	A6H8M8; A6NHJ5; A7E2V2; B0QZR6; B0V2C8; B2RUT6; B7ZVZ6; hsa:720; hsa:721; P01028; P0C0L4; P78445; Q13160; Q13906; Q14033; Q14835; Q4LE82; Q5JNX2; Q5JQM8; Q6P4R1; Q6U2E5; Q6U2E8; Q6U2F0; Q6U2F3; Q6U2F4; Q6U2F6; Q6U2F8; Q6U2G0; Q96EG2; Q96SA8; Q9NPK5; Q9UIP5	Allograft rejection; Complement system; Complement system in neuronal development and plasticity; Complement activation; Complement and coagulation cascades; Sudden infant death syndrome (SIDS) susceptibility pathways	Initial triggering of complement; Regulation of Complement cascade; Regulation of Insulin-like Growth Factor (IGF) transport and uptake by Insulin-like Growth Factor Binding Proteins (IGFBPs); Post-translational protein phosphorylation; Activation of C3 and C5	11	0			24717			131584	14568.2	73644.4
FALSE	High	Master Protein Candidate	P0C0L5	Complement C4-B OS=Homo sapiens OX=9606 GN=C4B PE=1 SV=2	0	12.376	3	3	3	3	1744	192.6	7.27	2.43	3	stress response;other biological processes	non-structural extracellular;plasma membrane;other membranes;other cell component	enzyme regulator activity;other molecular function	Pf00207, Pf01759, Pf01821, Pf01835, Pf07677, Pf07678, Pf07703, Pf17789, Pf17791	100293534; 721	ENSG00000224389; ENSG00000228267; ENSG00000228454; ENSG00000233312; ENSG00000236625	C4B; C4B_2	A2BHY4; hsa:100293534; hsa:721; P01028; P0C0L5; P78445; Q13160; Q13906; Q14033; Q14835; Q6U2E9; Q6U2G1; Q6U2I5; Q6U2L1; Q6U2L7; Q6U2L9; Q6U2M5; Q6VCV8; Q96SA7; Q9NPK5; Q9UIP5	Allograft rejection; Oxidative damage response; Complement system in neuronal development and plasticity; Complement activation; Complement and coagulation cascades; Sudden infant death syndrome (SIDS) susceptibility pathways	Initial triggering of complement; Regulation of Complement cascade; Activation of C3 and C5	9	0			24717			131584	14568.2	73644.4
FALSE	High	Master Protein	P02747	Complement C1q subcomponent subunit C OS=Homo sapiens OX=9606 GN=C1QC PE=1 SV=3	0	12.168	21	4	7	4	245	25.8	8.41	0	4	cell organization and biogenesis;stress response;other biological processes	non-structural extracellular;other cell component		Pf00386, Pf01391	714	ENSG00000159189	C1QC	hsa:714; P02747; Q7Z502; Q96DL2; Q96H05	Allograft rejection; Microglia pathogen phagocytosis pathway; Oxidative damage response; TYROBP causal network in microglia; Complement system in neuronal development and plasticity; Complement activation; Complement and coagulation cascades	Initial triggering of complement; Classical antibody-mediated complement activation; Regulation of Complement cascade	10	0					79906.3	186265	64059.9	111368
FALSE	High	Master Protein	P47985	Cytochrome b-c1 complex subunit Rieske, mitochondrial OS=Homo sapiens OX=9606 GN=UQCRFS1 PE=1 SV=2	0	12.089	18	3	5	3	274	29.6	8.32	2.16	3	cell organization and biogenesis;other metabolic processes;transport	other membranes;mitochondrion	transporter activity;other molecular function	Pf00355, Pf02921, Pf09165	7386	ENSG00000169021	UQCRFS1	A8K519; hsa:7386; P47985; Q6NVX5; Q9UPH2	Electron transport chain: OXPHOS system in mitochondria; Nonalcoholic fatty liver disease; Mitochondrial complex III assembly	Respiratory electron transport	4	0	39698.6	33740.7	19828.8	34609.9	19906.7	36512.3	4260.6	68525.9
FALSE	High	Master Protein	P07585	Decorin OS=Homo sapiens OX=9606 GN=DCN PE=1 SV=1	0	12.008	19	6	12	6	359	39.7	8.54	1.83	6	protein metabolism;other metabolic processes;stress response;developmental processes;other biological processes	ER/Golgi;other cytoplasmic organelle;other cell component	extracellular structural activity;other molecular function	Pf01462, Pf13855	1634	ENSG00000011465	DCN	hsa:1634; P07585; Q9P0Z0; Q9P0Z1; Q9Y5N8; Q9Y5N9	Complement system; BMP2-WNT4-FOXO1 pathway in primary endometrial stromal cell differentiation	Degradation of the extracellular matrix; ECM proteoglycans; A tetrasaccharide linker sequence is required for GAG synthesis; Defective B4GALT7 causes EDS, progeroid type; Defective B3GAT3 causes JDSSDHD; Defective B3GALT6 causes EDSP2 and SEMDJL1; Chondroitin sulfate biosynthesis; Dermatan sulfate biosynthesis; CS/DS degradation; Defective CHST3 causes SEDCJD; Defective CHST14 causes EDS, musculo…	14	0	47229.9	5219.91		3124.73	116325	237879	112567	504796
FALSE	High	Master Protein	P13611	Versican core protein OS=Homo sapiens OX=9606 GN=VCAN PE=1 SV=3	0	11.953	1	3	5	3	3396	372.6	4.51	5.15	3	cell adhesion;developmental processes;other biological processes	extracellular matrix;ER/Golgi;other cytoplasmic organelle;other cell component	extracellular structural activity;other molecular function	Pf00008, Pf00059, Pf00084, Pf00193, Pf07686	1462	ENSG00000038427	VCAN	hsa:1462; P13611; P20754; Q13010; Q13189; Q15123; Q9UCL9; Q9UNW5	Spinal cord injury	Regulation of Insulin-like Growth Factor (IGF) transport and uptake by Insulin-like Growth Factor Binding Proteins (IGFBPs); Post-translational protein phosphorylation; ECM proteoglycans; A tetrasaccharide linker sequence is required for GAG synthesis; Defective B4GALT7 causes EDS, progeroid type; Defective B3GAT3 causes JDSSDHD; Defective B3GALT6 causes EDSP2 and SEMDJL1; Chondroitin sulfate bio…	14	0					10163	84630.7	23406.1	73570.7
FALSE	High	Master Protein	Q13011	Delta(3,5)-Delta(2,4)-dienoyl-CoA isomerase, mitochondrial OS=Homo sapiens OX=9606 GN=ECH1 PE=1 SV=2	0	11.891	15	4	6	4	328	35.8	8	3.56	4	other metabolic processes	cytosol;mitochondrion;other cytoplasmic organelle	other molecular function	Pf00378	1891	ENSG00000104823; ENSG00000282853	ECH1	A8K745; hsa:1891; Q13011; Q8WVX0; Q96EZ9	Fatty acid biosynthesis; IL-18 signaling pathway	Peroxisomal protein import	3	0	132472	59668.8	45653	89154.6	27360	40391.5		110200
FALSE	High	Master Protein	Q12805	EGF-containing fibulin-like extracellular matrix protein 1 OS=Homo sapiens OX=9606 GN=EFEMP1 PE=1 SV=2	0	11.693	7	3	4	3	493	54.6	5.07	1.62	3	protein metabolism;other metabolic processes;developmental processes;signal transduction;other biological processes	non-structural extracellular;extracellular matrix	signal transduction activity or receptor binding;kinase activity;other molecular function	Pf07645, Pf12662	2202	ENSG00000115380	EFEMP1	A8K3I4; B4DW75; D6W5D2; hsa:2202; Q12805; Q541U7		Molecules associated with elastic fibres	1	0					44231.2	62206	38016.8	73846.2
FALSE	High	Master Protein	P27658	Collagen alpha-1(VIII) chain OS=Homo sapiens OX=9606 GN=COL8A1 PE=1 SV=2	0	11.684	8	3	4	3	744	73.3	9.61	3.82	3	cell adhesion;cell cycle OR cell proliferation;cell organization and biogenesis;developmental processes;other biological processes	non-structural extracellular;extracellular matrix;ER/Golgi	extracellular structural activity	Pf00386, Pf01391	1295	ENSG00000144810	COL8A1	D3DN42; hsa:1295; P27658; Q53XI6; Q96D07		Collagen degradation; Assembly of collagen fibrils and other multimeric structures; Integrin cell surface interactions; Collagen chain trimerization	5	0					7542.58	214165	172862	215914
FALSE	High	Master Protein	P21810	Biglycan OS=Homo sapiens OX=9606 GN=BGN PE=1 SV=2	0	11.565	11	4	4	4	368	41.6	7.52	2.36	4	protein metabolism;other metabolic processes;developmental processes;other biological processes	non-structural extracellular;extracellular matrix;plasma membrane;other membranes;ER/Golgi;other cytoplasmic organelle;other cell component	extracellular structural activity;other molecular function	Pf01462, Pf13855	633	ENSG00000182492	BGN	D3DWU3; hsa:633; P13247; P21810		ECM proteoglycans; A tetrasaccharide linker sequence is required for GAG synthesis; Defective B4GALT7 causes EDS, progeroid type; Defective B3GAT3 causes JDSSDHD; Defective B3GALT6 causes EDSP2 and SEMDJL1; Chondroitin sulfate biosynthesis; Dermatan sulfate biosynthesis; CS/DS degradation; Defective CHST3 causes SEDCJD; Defective CHST14 causes EDS, musculocontractural type; Defective CHSY1 causes…	11	0	13504.5					63904.3	39870.9	241004
FALSE	High	Master Protein	P08758	Annexin A5 OS=Homo sapiens OX=9606 GN=ANXA5 PE=1 SV=2	0	11.498	12	3	5	3	320	35.9	5.05	4.14	3	stress response;signal transduction;other biological processes	non-structural extracellular;cytosol;other cell component	enzyme regulator activity;other molecular function	Pf00191	308	ENSG00000164111	ANXA5	D3DNW7; hsa:308; P08758; Q6FHB3; Q6FI16; Q8WV69; Q9UDH9	Apoptosis-related network due to altered Notch3 in ovarian cancer; Interactions between LOXL4 and oxidative stress pathway; Prostaglandin synthesis and regulation	Platelet degranulation	4	0	24651.3	17047.4	13070.6	25581.2	8439.34	63283.2		82677
FALSE	High	Master Protein	P13804	Electron transfer flavoprotein subunit alpha, mitochondrial OS=Homo sapiens OX=9606 GN=ETFA PE=1 SV=1	0	11.249	19	4	10	4	333	35.1	8.38	4.87	4	other metabolic processes	mitochondrion	other molecular function	Pf00766, Pf01012	2108	ENSG00000140374	ETFA	B4DT43; hsa:2108; P13804; Q53XN3		Respiratory electron transport	1	0	62083	31378.1	30274.1	38662.6	21679.9	31816.6	5842.12	69878.1
FALSE	High	Master Protein	P08603	Complement factor H OS=Homo sapiens OX=9606 GN=CFH PE=1 SV=4	0	11.231	4	4	6	4	1231	139	6.61	0	4	stress response;other biological processes	non-structural extracellular	other molecular function	Pf00084	3075	ENSG00000000971	CFH	A5PL14; hsa:3075; P08603; P78435; Q14570; Q2TAZ5; Q38G77; Q5TFM3; Q8N708; Q9NU86	Complement system; Complement system in neuronal development and plasticity; Network map of SARS-CoV-2 signaling pathway; Complement and coagulation cascades	Regulation of Complement cascade	5	0	3771.07			6099.66	58143.8	59745.7	24976.8	91029.5
FALSE	High	Master Protein	Q02218	2-oxoglutarate dehydrogenase, mitochondrial OS=Homo sapiens OX=9606 GN=OGDH PE=1 SV=3	0	11.163	4	4	6	4	1023	115.9	6.86	0	4	protein metabolism;other metabolic processes;developmental processes	other membranes;mitochondrion;nucleus;other cell component	other molecular function	Pf00676, Pf02779, Pf16078, Pf16870	4967	ENSG00000105953	OGDH	B4E2U9; D3DVL0; E9PBM1; hsa:4967; Q02218; Q96DD3; Q9UDX0	TCA cycle and deficiency of pyruvate dehydrogenase complex (PDHc); Amino acid metabolism; Thiamine metabolic pathways; Tryptophan metabolism; 7q11.23 copy number variation syndrome; TCA cycle (aka Krebs or citric acid cycle)	Citric acid cycle (TCA cycle); Glyoxylate metabolism and glycine degradation; Lysine catabolism	9	0	65713.3	41980.1	12978.4	34701.6	11900.9	36356.4	19305.6	95490.4
FALSE	High	Master Protein	Q16891	MICOS complex subunit MIC60 OS=Homo sapiens OX=9606 GN=IMMT PE=1 SV=1	0	10.94	5	4	6	4	758	83.6	6.48	0	4	cell organization and biogenesis;other biological processes	other membranes;mitochondrion		Pf09731	10989	ENSG00000132305	IMMT	B1H0U5; B2R5N6; hsa:10989; Q14539; Q15092; Q16891; Q68D41; Q69HW5; Q6IBL0; Q7Z3X1; Q8TAJ5; Q9P0V2		Cristae formation	1	0	43215.7	25818.1	23323.2	33171.3	7040.7	15505.7		23141.9
FALSE	High	Master Protein	Q6KB66	Keratin, type II cytoskeletal 80 OS=Homo sapiens OX=9606 GN=KRT80 PE=1 SV=2	0	10.909	9	4	11	3	452	50.5	5.67	15.58	4		cytosol;cytoskeleton;other cell component		Pf00038	144501	ENSG00000167767	KRT80	hsa:144501; Q6KB66; Q6P1A5; Q7Z3Q0		Formation of the cornified envelope	2	0	17888.4	36780.5	25942.3	19403.7	23391.4	19243.9	14243.6	42758.7
FALSE	High	Master Protein	P24539	ATP synthase F(0) complex subunit B1, mitochondrial OS=Homo sapiens OX=9606 GN=ATP5PB PE=1 SV=2	0	10.874	17	4	8	4	256	28.9	9.36	5.82	4	other metabolic processes;transport	other membranes;mitochondrion;nucleus	transporter activity	Pf05405	515	ENSG00000116459	ATP5PB	hsa:515; P24539; Q9BQ68; Q9BRU8	Electron transport chain: OXPHOS system in mitochondria; 7q11.23 copy number variation syndrome; Oxidative phosphorylation	Cristae formation; Formation of ATP by chemiosmotic coupling	5	0	75606.2	63567.7	37704.8	70404.2	24455.6	35672	8625.73	151820
FALSE	High	Master Protein	Q9BXR6	Complement factor H-related protein 5 OS=Homo sapiens OX=9606 GN=CFHR5 PE=1 SV=1	0	10.699	8	4	4	4	569	64.4	7.06	1.68	4	stress response;other biological processes	non-structural extracellular;other cell component	other molecular function	Pf00084	81494	ENSG00000134389	CFHR5	hsa:81494; Q2NKK2; Q9BXR6		Regulation of Complement cascade	1	0					52749.7	125393	48253	73813.5
FALSE	High	Master Protein	Q96IY4	Carboxypeptidase B2 OS=Homo sapiens OX=9606 GN=CPB2 PE=1 SV=2	0	10.508	7	3	7	3	423	48.4	7.71	5.51	3	protein metabolism;stress response;developmental processes;other biological processes	non-structural extracellular	other molecular function	Pf00246, Pf02244	1361	ENSG00000080618	CPB2	A8K464; hsa:1361; Q15114; Q5T9K1; Q5T9K2; Q96IY4; Q9P2Y6	Complement and coagulation cascades	Regulation of Complement cascade; Metabolism of Angiotensinogen to Angiotensins	3	0					66276.6	158281	100613	78484.3
FALSE	High	Master Protein	P61981	14-3-3 protein gamma OS=Homo sapiens OX=9606 GN=YWHAG PE=1 SV=2	0	10.332	19	5	9	3	247	28.3	4.89	3.4	5	transport;other biological processes	cytosol;other cell component	signal transduction activity or receptor binding;enzyme regulator activity;other molecular function	Pf00244	7532	ENSG00000170027	YWHAG	hsa:7532; O70457; P35214; P61981; Q6FH52; Q9UDP2; Q9UN99	Cell cycle; Prolactin signaling pathway; Myometrial relaxation and contraction pathways; Disruption of postsynaptic signaling by CNV; Calcium regulation in cardiac cells; Sudden infant death syndrome (SIDS) susceptibility pathways	TP53 Regulates Metabolic Genes; Recruitment of NuMA to mitotic centrosomes; Regulation of PLK1 Activity at G2/M Transition; Loss of Nlp from mitotic centrosomes; Recruitment of mitotic centrosome proteins and complexes; Anchoring of the basal body to the plasma membrane; AURKA Activation by TPX2; Translocation of SLC2A4 (GLUT4) to the plasma membrane; Regulation of localization of FOXO transcript…	19	2	135070	60427.5	56010.4	70043.6	100455	77067.7	37206.3	276097
FALSE	High	Master Protein	Q9UHI8	A disintegrin and metalloproteinase with thrombospondin motifs 1 OS=Homo sapiens OX=9606 GN=ADAMTS1 PE=1 SV=4	0	10.297	5	3	5	3	967	105.3	6.83	1.88	3	cell organization and biogenesis;protein metabolism;developmental processes;signal transduction;other biological processes	non-structural extracellular;extracellular matrix;other cell component	other molecular function	Pf00090, Pf01421, Pf01562, Pf05986, Pf17771, Pf19030, Pf19236	9510	ENSG00000154734	ADAMTS1	D3DSD5; hsa:9510; Q9NSJ8; Q9P2K0; Q9UH83; Q9UHI8; Q9UP80	VEGFA-VEGFR2 signaling pathway; Endochondral ossification; Endochondral ossification with skeletal dysplasias; Malignant pleural mesothelioma	Degradation of the extracellular matrix; Defective B3GALTL causes PpS; O-glycosylation of TSR domain-containing proteins	7	0					58467.5	57586.6	6100.68	108263
FALSE	High	Master Protein	Q99959	Plakophilin-2 OS=Homo sapiens OX=9606 GN=PKP2 PE=1 SV=2	0	10.271	5	3	3	3	881	97.4	9.33	1.7	3	cell adhesion;cell-cell signaling;cell organization and biogenesis;developmental processes;other biological processes	plasma membrane;other membranes;cytoskeleton;nucleus;other cell component	other molecular function	Pf00514	5318	ENSG00000057294	PKP2	A0AV37; B8QFA1; B8QGS6; B8QGS7; D3DUW9; hsa:5318; Q4VC01; Q99959; Q99960	Arrhythmogenic right ventricular cardiomyopathy; Epithelial to mesenchymal transition in colorectal cancer	Formation of the cornified envelope	4	0	63410.1	29972.8	34066.3	37873.5	31715.4	23174		69365.6
FALSE	High	Master Protein	O00622	CCN family member 1 OS=Homo sapiens OX=9606 GN=CCN1 PE=1 SV=1	0	10.256	12	4	6	4	381	42	8.21	1.73	4	cell adhesion;cell organization and biogenesis;other metabolic processes;stress response;developmental processes;signal transduction;other biological processes	non-structural extracellular;extracellular matrix;ER/Golgi	signal transduction activity or receptor binding;other molecular function	Pf00007, Pf00093, Pf00219, Pf19035	3491	ENSG00000142871	CCN1	hsa:3491; O00622; O14934; O43775; Q9BZL7	Oncostatin M signaling pathway; VEGFA-VEGFR2 signaling pathway; Hypertrophy model	Regulation of Insulin-like Growth Factor (IGF) transport and uptake by Insulin-like Growth Factor Binding Proteins (IGFBPs); Post-translational protein phosphorylation	5	0					48619.8	70371.8	29746.9	128913
FALSE	High	Master Protein	P05089	Arginase-1 OS=Homo sapiens OX=9606 GN=ARG1 PE=1 SV=2	0	10.215	13	3	9	3	322	34.7	7.21	1.66	3	other metabolic processes;stress response;developmental processes;other biological processes	non-structural extracellular;other membranes;cytosol;mitochondrion;other cytoplasmic organelle;other cell component	other molecular function	Pf00491	383	ENSG00000118520	ARG1	A6NEA0; hsa:383; P05089; Q5JWT5; Q5JWT6; Q8TE72; Q9BS50	Spinal cord injury; Amino acid metabolism; IL-18 signaling pathway	Neutrophil degranulation; Urea cycle	5	0	16202.2	74936.5	45488.6	25691.8	36173.5	30905.7	52677.1	57126.8
FALSE	High	Master Protein	P30049	ATP synthase subunit delta, mitochondrial OS=Homo sapiens OX=9606 GN=ATP5F1D PE=1 SV=2	0	10.124	14	2	10	2	168	17.5	5.49	11.99	2	cell organization and biogenesis;other metabolic processes;transport;other biological processes	other membranes;mitochondrion	transporter activity	Pf02823	513	ENSG00000099624	ATP5F1D	D6W5Y3; hsa:513; P30049; Q6FG90	Electron transport chain: OXPHOS system in mitochondria; 7q11.23 copy number variation syndrome; Oxidative phosphorylation	Cristae formation; Formation of ATP by chemiosmotic coupling	5	0	122216	78390.8	63479.2	107202	77250.3	99460.5	34642.5	188070
FALSE	High	Master Protein	P10643	Complement component C7 OS=Homo sapiens OX=9606 GN=C7 PE=1 SV=2	0	10.086	6	2	3	2	843	93.5	6.48	2.15	2	stress response;other biological processes	non-structural extracellular;plasma membrane;other membranes		Pf00057, Pf00084, Pf00090, Pf01823, Pf18434	730	ENSG00000112936	C7	A8K2T4; hsa:730; P10643; Q6P3T5; Q92489	Allograft rejection; Complement system; Cells and molecules involved in local acute inflammatory response ; Complement system in neuronal development and plasticity; Complement activation; Complement and coagulation cascades	Regulation of Complement cascade; Terminal pathway of complement	8	0
FALSE	High	Master Protein	P14854	Cytochrome c oxidase subunit 6B1 OS=Homo sapiens OX=9606 GN=COX6B1 PE=1 SV=2	0	10.034	56	4	9	4	86	10.2	7.05	3.73	4	other metabolic processes;transport	other membranes;mitochondrion	transporter activity	Pf02297	1340	ENSG00000126267	COX6B1	B2R5C9; hsa:1340; P14854; Q6IBL4	Electron transport chain: OXPHOS system in mitochondria; Nonalcoholic fatty liver disease; Mitochondrial complex IV assembly	Respiratory electron transport; TP53 Regulates Metabolic Genes; Cytoprotection by HMOX1	6	0	73655.7	76251.8	52652.9	77648.6	42560.8	65173.5	10913.5	88932
FALSE	High	Master Protein	P08559	Pyruvate dehydrogenase E1 component subunit alpha, somatic form, mitochondrial OS=Homo sapiens OX=9606 GN=PDHA1 PE=1 SV=3	0	9.837	8	4	8	4	390	43.3	8.06	1.85	4	other metabolic processes	mitochondrion;nucleus;other cell component	other molecular function	Pf00676	5160	ENSG00000131828	PDHA1	A5YVE9; B2R5P7; B7Z3T7; B7Z3X5; hsa:5160; P08559; Q53H41; Q5JPT8; Q9NP12; Q9UBJ8; Q9UBU0; Q9UNG4; Q9UNG5	TCA cycle and deficiency of pyruvate dehydrogenase complex (PDHc); Amino acid metabolism; Lipid metabolism pathway; PI3K/AKT/mTOR - VitD3 signaling; Metabolic reprogramming in colon cancer; Thiamine metabolic pathways; TCA cycle in senescence; Neuroinflammation and glutamatergic signaling; Acetylcholine synthesis; Glycolysis and gluconeogenesis	Glyoxylate metabolism and glycine degradation; Regulation of pyruvate dehydrogenase (PDH) complex; Signaling by Retinoic Acid	14	0	75427.2	43104.1	32375	44883.8	17660.5	44185.4	15286.6	162774
FALSE	High	Master Protein	P07355	Annexin A2 OS=Homo sapiens OX=9606 GN=ANXA2 PE=1 SV=2	0	9.748	9	3	6	3	339	38.6	7.75	2.01	3	cell organization and biogenesis;transport;developmental processes;other biological processes	non-structural extracellular;extracellular matrix;plasma membrane;other membranes;cytosol;other cytoplasmic organelle;other cell component	transporter activity;enzyme regulator activity;cytoskeletal activity;other molecular function	Pf00191	302	ENSG00000182718	ANXA2	hsa:302; P07355; Q567R4; Q6N0B3; Q8TBV2; Q96DD5; Q9UDH8	Gastrin signaling pathway; CCL18 signaling pathway; Prostaglandin synthesis and regulation	Neutrophil degranulation; Gene and protein expression by JAK-STAT signaling after Interleukin-12 stimulation; Smooth Muscle Contraction; Dissolution of Fibrin Clot	7	0	79311.6	54345.9	51008.4	34244.7	55477.6	81840.1	41242.4	169443
FALSE	High	Master Protein	P07360	Complement component C8 gamma chain OS=Homo sapiens OX=9606 GN=C8G PE=1 SV=3	0	9.706	26	3	3	3	202	22.3	8.31	2.32	3	stress response;other biological processes	non-structural extracellular;plasma membrane;other membranes	other molecular function	Pf00061	733	ENSG00000176919	C8G	hsa:733; P07360; Q14CT8; Q14CU0; Q5SQ07	Complement system in neuronal development and plasticity; Complement activation; Complement and coagulation cascades	Regulation of Complement cascade; Terminal pathway of complement	5	0					12983.1	81219.7	29214.1	70515.1
FALSE	High	Master Protein	P36957	Dihydrolipoyllysine-residue succinyltransferase component of 2-oxoglutarate dehydrogenase complex, mitochondrial OS=Homo sapiens OX=9606 GN=DLST PE=1 SV=4	0	9.692	8	3	7	3	453	48.7	8.95	6.79	3	protein metabolism;other metabolic processes	cytosol;cytoskeleton;mitochondrion;nucleus;other cell component	other molecular function	Pf00198, Pf00364	1743	ENSG00000119689	DLST	B7Z5W8; E7ESY5; hsa:1743; P36957; Q7LDY7; Q9BQ32	TCA cycle and deficiency of pyruvate dehydrogenase complex (PDHc); Amino acid metabolism; Metabolic reprogramming in colon cancer; 7q11.23 copy number variation syndrome; TCA cycle (aka Krebs or citric acid cycle)	Citric acid cycle (TCA cycle); Glyoxylate metabolism and glycine degradation; Lysine catabolism	8	0	55610	55604	32456.6	46696.7	26142.4	45677	24713.6	161016
FALSE	High	Master Protein	P11177	Pyruvate dehydrogenase E1 component subunit beta, mitochondrial OS=Homo sapiens OX=9606 GN=PDHB PE=1 SV=3	0	9.652	8	2	6	2	359	39.2	6.65	2.15	2	other metabolic processes	mitochondrion;nucleus;other cell component	other molecular function	Pf02779, Pf02780	5162	ENSG00000168291	PDHB	B2R7L0; B4DDD7; hsa:5162; P11177; Q6FH45; Q9BQ27; Q9UFK3	Metabolic reprogramming in colon cancer; Orexin receptor pathway	Glyoxylate metabolism and glycine degradation; Regulation of pyruvate dehydrogenase (PDH) complex; Signaling by Retinoic Acid	6	0	40492.6	16558.4	12137.9	13626.9	16439.9	38688.8	6227.52	159296
FALSE	High	Master Protein	P36542	ATP synthase subunit gamma, mitochondrial OS=Homo sapiens OX=9606 GN=ATP5F1C PE=1 SV=1	0	9.51	14	2	2	2	298	33	9.22	0	2	other metabolic processes;transport	other membranes;mitochondrion	transporter activity	Pf00231	509	ENSG00000165629	ATP5F1C	A8KA31; hsa:509; P36542; Q5VYP3; Q6I9V2; Q96AS8	Electron transport chain: OXPHOS system in mitochondria	Cristae formation; Formation of ATP by chemiosmotic coupling	3	0	36242.5	19335.4	23148.7	25892.7	14393.8	15612.3		57255.4
FALSE	High	Master Protein	P39060	Collagen alpha-1(XVIII) chain OS=Homo sapiens OX=9606 GN=COL18A1 PE=1 SV=5	0	9.39	2	2	4	2	1754	178.1	6.01	0	2	cell adhesion;cell organization and biogenesis;stress response;developmental processes;other biological processes	extracellular matrix;ER/Golgi;other cell component	extracellular structural activity;other molecular function	Pf01391, Pf01392, Pf06121, Pf06482, Pf20010	80781	ENSG00000182871	COL18A1	A8MVI4; hsa:80781; P39060; Q58EX6; Q6RZ39; Q6RZ40; Q6RZ41; Q8N4S4; Q8WXI5; Q96T70; Q9UK38; Q9Y6Q7; Q9Y6Q8		Laminin interactions; Collagen degradation; Assembly of collagen fibrils and other multimeric structures; Integrin cell surface interactions; Collagen chain trimerization; Activation of Matrix Metalloproteinases	7	0					64585.7	70922.4	39965.3	88150.9
FALSE	High	Master Protein	Q96P63	Serpin B12 OS=Homo sapiens OX=9606 GN=SERPINB12 PE=1 SV=1	0	9.233	10	2	3	2	405	46.2	5.53	1.67	2	developmental processes;other biological processes	non-structural extracellular;plasma membrane;other membranes;other cell component	enzyme regulator activity;other molecular function	Pf00079	89777	ENSG00000166634	SERPINB12	hsa:89777; Q3SYB4; Q96P63		Neutrophil degranulation	1	0		48133.5	62848.9	31311.4		12161.3	33664.4
FALSE	High	Master Protein	Q99715	Collagen alpha-1(XII) chain OS=Homo sapiens OX=9606 GN=COL12A1 PE=1 SV=2	0	9.052	1	3	3	3	3063	332.9	5.53	1.69	3	cell adhesion;cell organization and biogenesis;developmental processes	extracellular matrix;ER/Golgi	extracellular structural activity	Pf00041, Pf00092, Pf01391	1303	ENSG00000111799	COL12A1	hsa:1303; O43853; Q15955; Q5VYK1; Q5VYK2; Q71UR3; Q99715; Q99716		Collagen degradation; Assembly of collagen fibrils and other multimeric structures; Collagen chain trimerization	4	0				4737.61	40331.9	33033.6	29649.9	104147
FALSE	High	Master Protein	P16402	Histone H1.3 OS=Homo sapiens OX=9606 GN=H1-3 PE=1 SV=2	0	9.042	14	3	6	3	221	22.3	11.02	1.9	3	cell organization and biogenesis;other biological processes	nucleus;other cell component	nucleic acid binding activity	Pf00538	3007	ENSG00000124575	H1-3	B2R751; hsa:3007; P16402; Q2M2I2		Apoptosis induced DNA fragmentation; Formation of Senescence-Associated Heterochromatin Foci (SAHF)	2	0	23217.4	21871.9		21686.4	33315.6	41920.1	13207.2	117190
FALSE	High	Master Protein Candidate	P10412	Histone H1.4 OS=Homo sapiens OX=9606 GN=H1-4 PE=1 SV=2	0	9.042	15	3	6	3	219	21.9	11.03	1.9	3	cell organization and biogenesis;other biological processes	nucleus;other cell component	nucleic acid binding activity;other molecular function	Pf00538	3008	ENSG00000168298	H1-4	hsa:3008; P10412; Q4VB25	Pathways affected in adenoid cystic carcinoma	Apoptosis induced DNA fragmentation; Formation of Senescence-Associated Heterochromatin Foci (SAHF)	3	0	23217.4	21871.9		21686.4	33315.6	41920.1	13207.2	117190
FALSE	High	Master Protein Candidate	P16403	Histone H1.2 OS=Homo sapiens OX=9606 GN=H1-2 PE=1 SV=2	0	9.042	15	3	6	3	213	21.4	10.93	1.9	3	cell organization and biogenesis;protein metabolism;other metabolic processes;other biological processes	nucleus;other cell component	nucleic acid binding activity	Pf00538	3006	ENSG00000187837	H1-2	A8K4I2; hsa:3006; P16403		Apoptosis induced DNA fragmentation; Formation of Senescence-Associated Heterochromatin Foci (SAHF)	2	0	23217.4	21871.9		21686.4	33315.6	41920.1	13207.2	117190
FALSE	High	Master Protein	Q8N474	Secreted frizzled-related protein 1 OS=Homo sapiens OX=9606 GN=SFRP1 PE=1 SV=1	0	9.019	16	3	5	3	314	35.4	8.85	0	3	cell-cell signaling;protein metabolism;stress response;developmental processes;signal transduction;other biological processes	non-structural extracellular;extracellular matrix;plasma membrane;other membranes;cytosol;other cell component	signal transduction activity or receptor binding;other molecular function	Pf01392, Pf01759	6422	ENSG00000104332	SFRP1	hsa:6422; O00546; O14779; Q8N474	Mammary gland development pathway - Embryonic development (Stage 1 of 4); Endoderm differentiation; Vitamin D receptor pathway; BMP2-WNT4-FOXO1 pathway in primary endometrial stromal cell differentiation; BMP signaling in eyelid development; lncRNA in canonical Wnt signaling and colorectal cancer; Wnt signaling; ncRNAs involved in Wnt signaling in hepatocellular carcinoma; Malignant pleural mesot…	Negative regulation of TCF-dependent signaling by WNT ligand antagonists	11	0					143651	185428	60362	139693
FALSE	High	Master Protein	P35580	Myosin-10 OS=Homo sapiens OX=9606 GN=MYH10 PE=1 SV=3	0	8.901	1	3	6	2	1976	228.9	5.54	5.47	3	cell adhesion;cell cycle OR cell proliferation;cell organization and biogenesis;other biological processes	plasma membrane;other membranes;cytosol;cytoskeleton;other cell component	cytoskeletal activity;nucleic acid binding activity;other molecular function	Pf00063, Pf00612, Pf01576, Pf02736	4628	ENSG00000133026	MYH10	B2RWP9; D3DTS1; F8VTL3; hsa:4628; P35580; Q12989; Q149N3; Q149N4; Q16087; Q4LE45; Q6PK16; Q9BWG0	Regulation of actin cytoskeleton	RHO GTPases activate PKNs; RHO GTPases activate CIT; EPHA-mediated growth cone collapse; Sema4D induced cell migration and growth-cone collapse; RHO GTPases Activate ROCKs; RHO GTPases activate PAKs	7	0
FALSE	High	Master Protein Candidate	P35749	Myosin-11 OS=Homo sapiens OX=9606 GN=MYH11 PE=1 SV=3	0	8.901	1	3	6	2	1972	227.2	5.5	5.47	3	cell organization and biogenesis;developmental processes;other biological processes	cytosol;cytoskeleton;other cell component	cytoskeletal activity;other molecular function	Pf00063, Pf01576, Pf02736	4629	ENSG00000133392; ENSG00000276480	MYH11	D2JYH7; hsa:4629; O00396; O94944; P35749; P78422; Q3MIV8; Q3MNF0; Q3MNF1	VEGFA-VEGFR2 signaling pathway	Smooth Muscle Contraction; RHO GTPases activate PKNs; RHO GTPases activate CIT; EPHA-mediated growth cone collapse; Sema4D induced cell migration and growth-cone collapse; RHO GTPases Activate ROCKs; RHO GTPases activate PAKs	8	0
FALSE	High	Master Protein	Q07507	Dermatopontin OS=Homo sapiens OX=9606 GN=DPT PE=1 SV=2	0	8.824	22	3	3	3	201	24	4.82	0	3	cell adhesion;cell organization and biogenesis;other biological processes		extracellular structural activity	Pf14704	1805	ENSG00000143196	DPT	A8K981; hsa:1805; Q07507; Q8N4R2; Q9UIX8			0	0	55152.5	4939.45	4501.52	13019.2	19165.5	39217.9	18559.4	200002
FALSE	High	Master Protein	P50461	Cysteine and glycine-rich protein 3 OS=Homo sapiens OX=9606 GN=CSRP3 PE=1 SV=1	0	8.824	15	3	10	3	194	21	8.54	2.26	3	cell organization and biogenesis;stress response;developmental processes;signal transduction;other biological processes	cytoskeleton;nucleus;other cell component	cytoskeletal activity;other molecular function	Pf00412	8048	ENSG00000129170	CSRP3	hsa:8048; P50461; Q9P131; S4S7M7			0	0	97492.7	37082.4	36700.7	51225.6	72899.5	81742.5	27750.8	184058
FALSE	High	Master Protein	P07477	Trypsin-1 OS=Homo sapiens OX=9606 GN=PRSS1 PE=1 SV=1	0	8.799	12	2	12	2	247	26.5	6.51	7.27	2	cell organization and biogenesis;protein metabolism;other biological processes	non-structural extracellular	other molecular function	Pf00089	5644	ENSG00000204983; ENSG00000274247	PRSS1	A1A509; A6NJ71; B2R5I5; hsa:5644; P07477; Q5NV57; Q7M4N3; Q7M4N4; Q92955; Q9HAN4; Q9HAN5; Q9HAN6; Q9HAN7		Activation of Matrix Metalloproteinases; Cobalamin (Cbl, vitamin B12) transport and metabolism	2	0	378643	482618	450522	271197	273516	657334	199582	990409
FALSE	High	Master Protein	P00568	Adenylate kinase isoenzyme 1 OS=Homo sapiens OX=9606 GN=AK1 PE=1 SV=3	0	8.76	17	4	8	4	194	21.6	8.63	0	4	other metabolic processes	cytosol;cytoskeleton;other cell component	kinase activity;other molecular function	Pf00406	203	ENSG00000106992	AK1	hsa:203; P00568; Q9BVK9; Q9UQC7		Interconversion of nucleotide di- and triphosphates	1	0	50461.3	28910.9	12604	36656.2	63219.4	35549.7	16679	57505.8
FALSE	High	Master Protein	P50213	Isocitrate dehydrogenase [NAD] subunit alpha, mitochondrial OS=Homo sapiens OX=9606 GN=IDH3A PE=1 SV=1	0	8.755	6	2	2	2	366	39.6	6.92	1.61	2	other metabolic processes	mitochondrion	other molecular function	Pf00180	3419	ENSG00000166411	IDH3A	D3DW83; hsa:3419; P50213; Q9H3X0	TCA cycle and deficiency of pyruvate dehydrogenase complex (PDHc); Metabolic reprogramming in colon cancer; TCA cycle (aka Krebs or citric acid cycle)	Citric acid cycle (TCA cycle)	4	0	37571.8	17183.5	18502.3	28454.6	16811	25480.7	12192.7	80773.7
FALSE	High	Master Protein	P41219	Peripherin OS=Homo sapiens OX=9606 GN=PRPH PE=1 SV=2	0	8.745	6	3	6	1	470	53.6	5.47	0	3	cell organization and biogenesis	cytoskeleton;other cell component	other molecular function	Pf00038, Pf04732	5630	ENSG00000135406	PRPH	hsa:5630; P41219; Q8N577	Amyotrophic lateral sclerosis (ALS)		1	0	54133.8	25964.6	28738.9	37216.9	47723.7	60857.3	16835.9	194540
FALSE	High	Master Protein	Q9NRN5	Olfactomedin-like protein 3 OS=Homo sapiens OX=9606 GN=OLFML3 PE=2 SV=1	0	8.635	6	2	2	2	406	46	6.57	0	2				Pf02191	56944	ENSG00000116774	OLFML3	hsa:56944; Q53FR1; Q53HV9; Q5SQL6; Q69AX9; Q8NBJ2; Q9NRN5			0	0					16544.2	33197.6	21078.8	50390.5
FALSE	High	Master Protein	O60687	Sushi repeat-containing protein SRPX2 OS=Homo sapiens OX=9606 GN=SRPX2 PE=1 SV=1	0	8.581	13	4	5	4	465	52.9	7.25	1.78	4	cell adhesion;developmental processes;other biological processes	non-structural extracellular;plasma membrane;other membranes;other cell component	signal transduction activity or receptor binding;other molecular function	Pf00084, Pf02494, Pf13778	27286	ENSG00000102359	SRPX2	B3KQT3; hsa:27286; O60687; Q8WW85	Pregnane X receptor pathway; Nuclear receptors meta-pathway		2	0						74712.1	34592.2	136868
FALSE	High	Master Protein	P01619	Immunoglobulin kappa variable 3-20 OS=Homo sapiens OX=9606 GN=IGKV3-20 PE=1 SV=2	0	8.495	14	1	4	1	116	12.5	4.96	10.28	1	stress response;other biological processes	non-structural extracellular;plasma membrane;other membranes	other molecular function	Pf07686		ENSG00000239951; ENSG00000282402	IGKV3-20	A0A0B4J1Z6; P01619; P01620; P01621; P01622; P01623; P04206; P06311; P18135; P18136		Initial triggering of complement; Classical antibody-mediated complement activation; Immunoregulatory interactions between a Lymphoid and a non-Lymphoid cell; Cell surface interactions at the vascular wall; FCGR activation; Regulation of actin dynamics for phagocytic cup formation; Role of phospholipids in phagocytosis; Scavenging of heme from plasma; Role of LAT2/NTAL/LAB on calcium mobilization…	18	0	1573437	202480	119453	461372	155183	355852	147287	336853
FALSE	High	Master Protein Candidate	A0A0C4DH25	Immunoglobulin kappa variable 3D-20 OS=Homo sapiens OX=9606 GN=IGKV3D-20 PE=3 SV=1	0	8.495	14	1	4	1	116	12.5	4.59	10.28	1	other biological processes	non-structural extracellular;plasma membrane;other membranes;other cell component		Pf07686		ENSG00000211625	IGKV3D-20	A0A0C4DH25		Initial triggering of complement; Classical antibody-mediated complement activation; Immunoregulatory interactions between a Lymphoid and a non-Lymphoid cell; Cell surface interactions at the vascular wall; FCGR activation; Regulation of actin dynamics for phagocytic cup formation; Role of phospholipids in phagocytosis; Scavenging of heme from plasma; Role of LAT2/NTAL/LAB on calcium mobilization…	18	0	1573437	202480	119453	461372	155183	355852	147287	336853
FALSE	High	Master Protein	P20674	Cytochrome c oxidase subunit 5A, mitochondrial OS=Homo sapiens OX=9606 GN=COX5A PE=1 SV=2	0	8.478	23	4	10	4	150	16.8	6.79	12.15	4	other metabolic processes;transport	other membranes;mitochondrion	transporter activity;other molecular function	Pf02284	9377	ENSG00000178741	COX5A	hsa:9377; P20674; P30045; Q8TB65	Electron transport chain: OXPHOS system in mitochondria; Nonalcoholic fatty liver disease; Mitochondrial complex IV assembly; Arachidonate epoxygenase / epoxide hydrolase	Respiratory electron transport; TP53 Regulates Metabolic Genes; Cytoprotection by HMOX1	7	0	182047	111940	91286.4	145071	80215.2	107699	23167.2	232143
FALSE	High	Master Protein	Q06830	Peroxiredoxin-1 OS=Homo sapiens OX=9606 GN=PRDX1 PE=1 SV=1	0	8.475	14	3	11	2	199	22.1	8.13	5.1	3	cell cycle OR cell proliferation;other metabolic processes;stress response;developmental processes;other biological processes	cytosol;nucleus;other cell component	other molecular function	Pf00578, Pf10417	5052	ENSG00000117450	PRDX1	B5BU26; D3DPZ8; hsa:5052; P35703; Q06830; Q2V576; Q5T154; Q5T155	Androgen receptor signaling pathway; Selenium micronutrient network; Nuclear receptors meta-pathway; NRF2 pathway	TP53 Regulates Metabolic Genes; Detoxification of Reactive Oxygen Species; Deregulated CDK5 triggers multiple neurodegenerative pathways in Alzheimer's disease models	7	1	126673	98127.8	85949.2	96606.2	79427	74305.7	78527.8	266056
FALSE	High	Master Protein	Q13103	Secreted phosphoprotein 24 OS=Homo sapiens OX=9606 GN=SPP2 PE=1 SV=1	0	8.364	16	3	5	3	211	24.3	8.32	2.03	3	developmental processes;other biological processes	non-structural extracellular;ER/Golgi;other cell component	enzyme regulator activity	Pf07448	6694	ENSG00000072080	SPP2	A4QMV3; hsa:6694; Q13103; Q3B892; Q546M5		Platelet degranulation ; Regulation of Insulin-like Growth Factor (IGF) transport and uptake by Insulin-like Growth Factor Binding Proteins (IGFBPs); Post-translational protein phosphorylation	3	0					26336.4	65314.7	32806.9	67509.9
FALSE	High	Master Protein	Q9H3U7	SPARC-related modular calcium-binding protein 2 OS=Homo sapiens OX=9606 GN=SMOC2 PE=1 SV=2	0	8.338	6	2	7	2	446	49.6	8.46	4.19	2	cell organization and biogenesis;other biological processes	non-structural extracellular;extracellular matrix;other cell component	other molecular function	Pf00086, Pf07648, Pf10591, Pf16597	64094	ENSG00000112562	SMOC2	B3KPS7; hsa:64094; Q4G169; Q5TAT7; Q5TAT8; Q86VV9; Q96SF3; Q9H1L3; Q9H1L4; Q9H3U0; Q9H3U7; Q9H4F7; Q9HCV2	Gastric cancer network 1		1	0					142994	106942	164862	338084
FALSE	High	Master Protein	P38646	Stress-70 protein, mitochondrial OS=Homo sapiens OX=9606 GN=HSPA9 PE=1 SV=2	0	8.299	5	3	3	3	679	73.6	6.16	1.61	3	cell organization and biogenesis;other metabolic processes;stress response;transport;developmental processes;other biological processes	mitochondrion;nucleus;other cell component	other molecular function	Pf00012	3313	ENSG00000113013	HSPA9	B2RCM1; hsa:3313; P30036; P31932; P38646; Q1HB43; Q53H23; Q6GU03; Q9BWB7; Q9UC56	Parkin-ubiquitin proteasomal system pathway	Mitochondrial protein import; Cristae formation; Gene and protein expression by JAK-STAT signaling after Interleukin-12 stimulation; Regulation of HSF1-mediated heat shock response	5	0		27023.2			19884.9	30206.5		50205.5
FALSE	High	Master Protein	P49411	Elongation factor Tu, mitochondrial OS=Homo sapiens OX=9606 GN=TUFM PE=1 SV=2	0	8.298	5	2	8	2	452	49.5	7.61	2.06	2	protein metabolism;other metabolic processes;other biological processes	mitochondrion;other cell component	nucleic acid binding activity;other molecular function	Pf00009, Pf03143, Pf03144	7284	ENSG00000178952	TUFM	hsa:7284; O15276; P49411	16p11.2 distal deletion syndrome	Mitochondrial translation elongation	2	0	80437.6	41727.7	31591.3	68651.5	37523.8	42286.6	9736.74	110924
FALSE	High	Master Protein	P62987	Ubiquitin-60S ribosomal protein L40 OS=Homo sapiens OX=9606 GN=UBA52 PE=1 SV=2	0	8.256	20	2	5	2	128	14.7	9.83	4.47	2	protein metabolism;other metabolic processes;other biological processes	plasma membrane;other membranes;cytosol;mitochondrion;ER/Golgi;translational apparatus;nucleus;other cytoplasmic organelle;other cell component	other molecular function	Pf00240, Pf01020	7311	ENSG00000221983	UBA52	hsa:7311; P02248; P02249; P02250; P14793; P62987; P62988; Q29120; Q6LBL4; Q6LDU5; Q8WYN8; Q91887; Q91888; Q9BWD6; Q9BX98; Q9UEF2; Q9UEG1; Q9UEK8; Q9UPK7	DNA replication; Cytoplasmic ribosomal proteins	FCERI mediated NF-kB activation; Stimuli-sensing channels; ER-Phagosome pathway; E3 ubiquitin ligases ubiquitinate target proteins; Amyloid fiber formation; AUF1 (hnRNP D0) binds and destabilizes mRNA; MAPK6/MAPK4 signaling; UCH proteinases; Ub-specific processing proteases; RUNX1 regulates transcription of genes involved in differentiation of HSCs; Oxidative Stress Induced Senescence; Metallopro…	190	0	210500	116268	117650	127132	166554	258270	160047	548397
FALSE	High	Master Protein Candidate	P62979	Ubiquitin-40S ribosomal protein S27a OS=Homo sapiens OX=9606 GN=RPS27A PE=1 SV=2	0	8.256	16	2	5	2	156	18	9.64	4.47	2	protein metabolism;other metabolic processes	plasma membrane;other membranes;cytosol;mitochondrion;ER/Golgi;translational apparatus;nucleus;other cytoplasmic organelle	other molecular function	Pf00240, Pf01599	6233	ENSG00000143947	RPS27A	hsa:6233; P02248; P02249; P02250; P14798; P62979; P62988; Q29120; Q6LBL4; Q6LDU5; Q8WYN8; Q91887; Q91888; Q9BQ77; Q9BWD6; Q9BX98; Q9UEF2; Q9UEG1; Q9UEK8; Q9UPK7	Cytoplasmic ribosomal proteins	FCERI mediated NF-kB activation; Stimuli-sensing channels; ER-Phagosome pathway; E3 ubiquitin ligases ubiquitinate target proteins; Amyloid fiber formation; AUF1 (hnRNP D0) binds and destabilizes mRNA; MAPK6/MAPK4 signaling; UCH proteinases; Ub-specific processing proteases; RUNX1 regulates transcription of genes involved in differentiation of HSCs; Oxidative Stress Induced Senescence; Metallopro…	192	0	210500	116268	117650	127132	166554	258270	160047	548397
FALSE	High	Master Protein Candidate	P0CG47	Polyubiquitin-B OS=Homo sapiens OX=9606 GN=UBB PE=1 SV=1	0	8.256	33	2	5	2	229	25.7	7.43	4.47	2	cell cycle OR cell proliferation;cell organization and biogenesis;protein metabolism;other metabolic processes;transport;developmental processes;other biological processes	plasma membrane;other membranes;cytosol;mitochondrion;ER/Golgi;nucleus;other cytoplasmic organelle;other cell component	other molecular function	Pf00240	7314	ENSG00000170315	UBB	hsa:7314; P02248; P02249; P02250; P0CG47; P62988; Q29120; Q6LBL4; Q6LDU5; Q8WYN8; Q91887; Q91888; Q9BWD6; Q9BX98; Q9UEF2; Q9UEG1; Q9UEK8; Q9UPK7	Proteasome degradation; Parkinson's disease pathway; Dual hijack model of Vif in HIV infection	FCERI mediated NF-kB activation; Stimuli-sensing channels; ER-Phagosome pathway; E3 ubiquitin ligases ubiquitinate target proteins; Amyloid fiber formation; AUF1 (hnRNP D0) binds and destabilizes mRNA; MAPK6/MAPK4 signaling; UCH proteinases; Ub-specific processing proteases; RUNX1 regulates transcription of genes involved in differentiation of HSCs; Oxidative Stress Induced Senescence; Metallopro…	179	0	210500	116268	117650	127132	166554	258270	160047	548397
FALSE	High	Master Protein Candidate	P0CG48	Polyubiquitin-C OS=Homo sapiens OX=9606 GN=UBC PE=1 SV=3	0	8.256	33	2	5	2	685	77	7.66	4.47	2	protein metabolism;other metabolic processes	plasma membrane;other membranes;cytosol;mitochondrion;ER/Golgi;nucleus;other cytoplasmic organelle;other cell component	other molecular function	Pf00240	7316	ENSG00000150991	UBC	hsa:7316; P02248; P02249; P02250; P0CG48; P62988; Q29120; Q6LBL4; Q6LDU5; Q8WYN8; Q91887; Q91888; Q9BWD6; Q9BX98; Q9UEF2; Q9UEG1; Q9UEK8; Q9UPK7	Proteasome degradation; DNA replication	FCERI mediated NF-kB activation; Stimuli-sensing channels; ER-Phagosome pathway; E3 ubiquitin ligases ubiquitinate target proteins; Amyloid fiber formation; AUF1 (hnRNP D0) binds and destabilizes mRNA; MAPK6/MAPK4 signaling; UCH proteinases; Ub-specific processing proteases; RUNX1 regulates transcription of genes involved in differentiation of HSCs; Oxidative Stress Induced Senescence; Metallopro…	178	0	210500	116268	117650	127132	166554	258270	160047	548397
FALSE	High	Master Protein	Q5TEC6	Histone HIST2H3PS2 OS=Homo sapiens OX=9606 GN=H3-2 PE=1 SV=1	0	8.165	15	2	15	1	136	15.4	11.27	1.69	2		other cell component	nucleic acid binding activity;other molecular function	Pf00125		ENSG00000273213	H3-2	Q5TEC6			0	0	217771	114334	83264.4	165739	112039	129638	63345.7	439736
FALSE	High	Master Protein	Q08188	Protein-glutamine gamma-glutamyltransferase E OS=Homo sapiens OX=9606 GN=TGM3 PE=1 SV=4	0	8.038	3	2	5	2	693	76.6	5.86	0	2	cell organization and biogenesis;protein metabolism;other metabolic processes;developmental processes	plasma membrane;other membranes;other cell component	other molecular function	Pf00868, Pf00927, Pf01841	7053	ENSG00000125780	TGM3	A8K5N6; B2RCR6; D3DVX1; hsa:7053; O95933; Q08188; Q32ML9; Q32MM0			0	0	30011.2	80699.9	56538.5	46038.6	51346.1	27551.8	24753.2	53873.7
FALSE	High	Master Protein	P11021	Endoplasmic reticulum chaperone BiP OS=Homo sapiens OX=9606 GN=HSPA5 PE=1 SV=2	0	7.999	4	2	7	1	654	72.3	5.16	7.89	2	protein metabolism;other metabolic processes;stress response;transport;developmental processes;signal transduction;other biological processes	plasma membrane;other membranes;cytosol;mitochondrion;ER/Golgi;nucleus;other cell component	translation activity;other molecular function	Pf00012	3309	ENSG00000044574	HSPA5	B0QZ61; hsa:3309; P11021; Q2EF78; Q9NPF1; Q9UK02	Parkin-ubiquitin proteasomal system pathway; Apoptosis-related network due to altered Notch3 in ovarian cancer; Photodynamic therapy-induced unfolded protein response; Prion disease pathway; Unfolded protein response; Orexin receptor pathway	Platelet degranulation ; Antigen Presentation: Folding, assembly and peptide loading of class I MHC; Regulation of HSF1-mediated heat shock response; IRE1alpha activates chaperones; PERK regulates gene expression; ATF6 (ATF6-alpha) activates chaperone genes	13	0	52721.2	33138.6	25187.2	36768.1	19968.2	27110.4		68560.2
FALSE	High	Master Protein	Q15149	Plectin OS=Homo sapiens OX=9606 GN=PLEC PE=1 SV=3	0	7.858	1	3	3	3	4684	531.5	5.96	0	3	cell cycle OR cell proliferation;cell organization and biogenesis;other metabolic processes;stress response;developmental processes;other biological processes	plasma membrane;other membranes;cytosol;cytoskeleton;mitochondrion;other cell component	cytoskeletal activity;other molecular function	Pf00307, Pf00681, Pf03501, Pf17902, Pf18373	5339	ENSG00000178209	PLEC	hsa:5339; Q15148; Q15149; Q16640; Q6S376; Q6S377; Q6S378; Q6S379; Q6S380; Q6S381; Q6S382; Q6S383	Envelope proteins and their potential roles in EDMD physiopathology	Assembly of collagen fibrils and other multimeric structures; Type I hemidesmosome assembly; Caspase-mediated cleavage of cytoskeletal proteins	4	0	7140.25	10313.8	13266.2	18359.8	9847.5	9928.88		24988.9
FALSE	High	Master Protein	P06703	Protein S100-A6 OS=Homo sapiens OX=9606 GN=S100A6 PE=1 SV=1	0	7.771	48	3	6	3	90	10.2	5.48	1.66	3	cell organization and biogenesis;transport;developmental processes;signal transduction;other biological processes	plasma membrane;other membranes;cytosol;nucleus;other cell component	transporter activity;cytoskeletal activity;other molecular function	Pf01023	6277	ENSG00000197956	S100A6	D3DV39; hsa:6277; P06703; Q5RHS4	Gastric cancer network 2; Vitamin D receptor pathway; Prostaglandin synthesis and regulation		3	0	36971.7	34665.7	17178.3	17820	93397	220041	61060.1	263791
FALSE	High	Master Protein	P38117	Electron transfer flavoprotein subunit beta OS=Homo sapiens OX=9606 GN=ETFB PE=1 SV=3	0	7.722	15	4	12	4	255	27.8	8.1	0	4	other metabolic processes	mitochondrion	other molecular function	Pf01012	2109	ENSG00000105379	ETFB	A8K766; B3KNY2; hsa:2109; P38117; Q6IBH7; Q71RF6; Q9Y3S7		Respiratory electron transport; Protein methylation	2	0	99303.4	57764.5	46474.3	68191.8	44017.3	58562.9	11055.7	109605
FALSE	High	Master Protein	Q05639	Elongation factor 1-alpha 2 OS=Homo sapiens OX=9606 GN=EEF1A2 PE=1 SV=1	0	7.718	6	3	9	3	463	50.4	9.03	7.08	3	protein metabolism;other metabolic processes;other biological processes	other membranes;other cytoplasmic organelle;other cell component	nucleic acid binding activity;other molecular function	Pf00009, Pf03143, Pf03144	1917	ENSG00000101210	EEF1A2	B5BUF3; E1P5J1; hsa:1917; P54266; Q05639; Q0VGC7	Translation factors	Eukaryotic Translation Elongation	2	0	56103.7	45350.6	41690.1	55092	58532.9	69211.3	43649.1	205637
FALSE	High	Master Protein Candidate	P68104	Elongation factor 1-alpha 1 OS=Homo sapiens OX=9606 GN=EEF1A1 PE=1 SV=1	0	7.718	6	3	9	3	462	50.1	9.01	7.08	3	protein metabolism;other metabolic processes;other biological processes	non-structural extracellular;plasma membrane;other membranes;cytosol;cytoskeleton;nucleus;other cytoplasmic organelle;other cell component	nucleic acid binding activity;other molecular function	Pf00009, Pf03143, Pf03144	1915	ENSG00000156508	EEF1A1	hsa:1915; P04719; P04720; P68104; Q6IQ15	Translation factors; Fragile X syndrome	Neutrophil degranulation; Chaperone Mediated Autophagy; HSF1 activation; Protein methylation; Peptide chain elongation	8	0	56103.7	45350.6	41690.1	55092	58532.9	69211.3	43649.1	205637
FALSE	High	Master Protein Candidate	Q5VTE0	Putative elongation factor 1-alpha-like 3 OS=Homo sapiens OX=9606 GN=EEF1A1P5 PE=5 SV=1	0	7.718	6	3	9	3	462	50.2	9.07	7.08	3	protein metabolism;other metabolic processes	other cell component	nucleic acid binding activity;other molecular function	Pf00009, Pf03143, Pf03144			EEF1A1P5	Q5VTE0		Eukaryotic Translation Elongation	1	0	56103.7	45350.6	41690.1	55092	58532.9	69211.3	43649.1	205637
FALSE	High	Master Protein	P32119	Peroxiredoxin-2 OS=Homo sapiens OX=9606 GN=PRDX2 PE=1 SV=5	0	7.596	10	2	9	1	198	21.9	5.97	5.1	2	cell cycle OR cell proliferation;other metabolic processes;stress response;developmental processes;other biological processes	cytosol;other cell component	other molecular function	Pf00578, Pf10417	7001	ENSG00000167815	PRDX2	A8K0C0; hsa:7001; P31945; P32118; P32119; P35701; Q6FHG4; Q92763; Q9UC23	Selenium micronutrient network; VEGFA-VEGFR2 signaling pathway	TP53 Regulates Metabolic Genes; Detoxification of Reactive Oxygen Species; Deregulated CDK5 triggers multiple neurodegenerative pathways in Alzheimer's disease models	5	0	82995.8	79619		74879.6	64545.4	49984.3	38228.5	127736
FALSE	High	Master Protein	P22105	Tenascin-X OS=Homo sapiens OX=9606 GN=TNXB PE=1 SV=5	0	7.577	2	3	3	3	4244	458.1	5.17	0	3	cell adhesion;cell organization and biogenesis;other metabolic processes;other biological processes	extracellular matrix	signal transduction activity or receptor binding;extracellular structural activity;other molecular function	Pf00041, Pf00147, Pf07974, Pf18720	7148	ENSG00000168477; ENSG00000229353; ENSG00000236236	TNXB	hsa:7148; P22105; P78530; P78531; Q08424; Q08AM0; Q08AM1; Q59GU7; Q5SQD3; Q5ST74; Q7L8Q4; Q8N4R1; Q9NPK9; Q9UC10; Q9UC11; Q9UC12; Q9UC13; Q9UMG7	miRNA targets in ECM and membrane receptors; Focal adhesion; VEGFA-VEGFR2 signaling pathway; Focal adhesion: PI3K-Akt-mTOR-signaling pathway; PI3K-Akt signaling pathway	ECM proteoglycans	6	0						30272.5	6519.66	62494.3
FALSE	High	Master Protein	P13073	Cytochrome c oxidase subunit 4 isoform 1, mitochondrial OS=Homo sapiens OX=9606 GN=COX4I1 PE=1 SV=1	0	7.558	18	3	9	3	169	19.6	9.51	2.38	3	other metabolic processes;transport;other biological processes	other membranes;cytosol;mitochondrion;nucleus	transporter activity	Pf02936	1327	ENSG00000131143	COX4I1	B2R4J2; D3DUM7; hsa:1327; P13073; Q6P666	Electron transport chain: OXPHOS system in mitochondria; Nonalcoholic fatty liver disease; Mitochondrial complex IV assembly	Respiratory electron transport; TP53 Regulates Metabolic Genes; Cytoprotection by HMOX1	6	0	140924	112026	82938.6	149960	78884.4	77000.7	24272.2	272515
FALSE	High	Master Protein	Q00325	Phosphate carrier protein, mitochondrial OS=Homo sapiens OX=9606 GN=SLC25A3 PE=1 SV=2	0	7.484	7	3	6	3	362	40.1	9.38	0	3	transport	plasma membrane;other membranes;mitochondrion	transporter activity;other molecular function	Pf00153	5250	ENSG00000075415	SLC25A3	B3KS34; hsa:5250; Q00325; Q7Z7N7; Q96A03			0	0	164208	96958.7	83220.7	128772	54594.4	69818.9	15371.9	198589
FALSE	High	Master Protein	P09622	Dihydrolipoyl dehydrogenase, mitochondrial OS=Homo sapiens OX=9606 GN=DLD PE=1 SV=2	0	7.442	7	3	7	3	509	54.1	7.85	1.64	3	protein metabolism;other metabolic processes;developmental processes;other biological processes	cytoskeleton;mitochondrion;nucleus;other cytoplasmic organelle;other cell component	other molecular function	Pf02852, Pf07992	1738	ENSG00000091140	DLD	B2R5X0; B4DHG0; B4DT69; hsa:1738; P09622; Q14131; Q14167; Q59EV8; Q8WTS4	Fatty acid beta-oxidation; TCA cycle and deficiency of pyruvate dehydrogenase complex (PDHc); Amino acid metabolism; 7q11.23 copy number variation syndrome; Neuroinflammation and glutamatergic signaling; Glycolysis and gluconeogenesis; TCA cycle (aka Krebs or citric acid cycle)	Citric acid cycle (TCA cycle); Regulation of pyruvate dehydrogenase (PDH) complex; Signaling by Retinoic Acid; Lysine catabolism; Branched-chain amino acid catabolism; Glycine degradation	15	0	74517.6	40990.2	34384.2	41303.6	38245.6	41142.8	18798.6	158531
FALSE	High	Master Protein	O14949	Cytochrome b-c1 complex subunit 8 OS=Homo sapiens OX=9606 GN=UQCRQ PE=1 SV=4	0	7.384	16	1	7	1	82	9.9	10.08	0	1	other metabolic processes;transport;developmental processes	other membranes;mitochondrion		Pf02939	27089	ENSG00000164405	UQCRQ	hsa:27089; O14949; Q5FVE2; Q9BV88; Q9T2V7	Electron transport chain: OXPHOS system in mitochondria; Nonalcoholic fatty liver disease; Mitochondrial complex III assembly	Respiratory electron transport	4	0	99264.1	73580.1	58319.3	81099.8	30547.3	41449.8		138747
FALSE	High	Master Protein	P42765	3-ketoacyl-CoA thiolase, mitochondrial OS=Homo sapiens OX=9606 GN=ACAA2 PE=1 SV=2	0	7.343	8	2	4	2	397	41.9	8.09	0	2	cell organization and biogenesis;other metabolic processes;stress response;transport	mitochondrion	other molecular function	Pf00108, Pf02803	10449	ENSG00000167315	ACAA2	hsa:10449; P42765; Q9BUT6	Fatty acid biosynthesis	Mitochondrial Fatty Acid Beta-Oxidation	2	0	13920.3	31123.4	8715.88	13079	24459.9	22390.3	7430.79	58724.2
FALSE	High	Master Protein	P10809	60 kDa heat shock protein, mitochondrial OS=Homo sapiens OX=9606 GN=HSPD1 PE=1 SV=2	0	7.334	7	3	3	3	573	61	5.87	0	3	cell cycle OR cell proliferation;cell organization and biogenesis;protein metabolism;DNA metabolism;other metabolic processes;stress response;transport;developmental processes;signal transduction;other biological processes	non-structural extracellular;plasma membrane;other membranes;cytosol;cytoskeleton;mitochondrion;ER/Golgi;other cytoplasmic organelle;other cell component	nucleic acid binding activity;other molecular function	Pf00118	3329	ENSG00000144381	HSPD1	B2R5M6; B7Z712; hsa:3329; P10809; Q38L19; Q9UCR6	Apoptosis-related network due to altered Notch3 in ovarian cancer; Sudden infant death syndrome (SIDS) susceptibility pathways	Mitochondrial protein import; TFAP2A acts as a transcriptional repressor during retinoic acid induced cell differentiation	4	0	40415.6		29368.6	33424.8	30243.6	6950.4	10112	22293.7
FALSE	High	Master Protein	Q9Y490	Talin-1 OS=Homo sapiens OX=9606 GN=TLN1 PE=1 SV=3	0	7.225	1	1	1	1	2541	269.6	6.07	0	1	cell adhesion;cell organization and biogenesis;signal transduction	non-structural extracellular;plasma membrane;other membranes;cytosol;cytoskeleton;other cell component	signal transduction activity or receptor binding;cytoskeletal activity;other molecular function	Pf00373, Pf01608, Pf08913, Pf09141, Pf16511	7094	ENSG00000137076	TLN1	A6NMY0; hsa:7094; Q86YD0; Q9NZQ2; Q9UHH8; Q9UPX3; Q9Y490	Integrin-mediated cell adhesion; Primary focal segmental glomerulosclerosis (FSGS); Focal adhesion	Platelet degranulation ; Signaling by BRAF and RAF1 fusions; XBP1(S) activates chaperone genes; Signaling by moderate kinase activity BRAF mutants; Paradoxical activation of RAF signaling by kinase inactive BRAF; Signaling downstream of RAS mutants; Signaling by RAF1 mutants; MAP2K and MAPK activation; Signaling by high-kinase activity BRAF mutants; GRB2:SOS provides linkage to MAPK signaling for…	17	0								59534.6
FALSE	High	Master Protein	P00338	L-lactate dehydrogenase A chain OS=Homo sapiens OX=9606 GN=LDHA PE=1 SV=2	0	7.172	7	2	8	1	332	36.7	8.27	9.3	2	other metabolic processes;stress response;developmental processes;other biological processes	cytosol	other molecular function	Pf00056, Pf02866	3939	ENSG00000134333; ENSG00000288299	LDHA	B4DKQ2; B7Z5E3; D3DQY3; F8W819; hsa:3939; P00338; Q53G53; Q6IBM7; Q6ZNV1; Q9UDE8; Q9UDE9	Cori cycle; HIF1A and PPARG regulation of glycolysis; Photodynamic therapy-induced HIF-1 survival signaling; VEGFA-VEGFR2 signaling pathway; Amino acid metabolism; Clear cell renal cell carcinoma pathways; PI3K/AKT/mTOR - VitD3 signaling; Metabolic reprogramming in colon cancer; Aerobic glycolysis; Glycolysis in senescence; Orexin receptor pathway; CCL18 signaling pathway; Glycolysis and gluconeo…	Pyruvate metabolism	14	0	70195.4	45715.3	34132	44595.6	81765.2	70798.1	41826.6	146293
FALSE	High	Master Protein	Q9BXN1	Asporin OS=Homo sapiens OX=9606 GN=ASPN PE=1 SV=2	0	7.143	8	2	3	2	380	43.4	7.08	0	2	developmental processes;other biological processes	non-structural extracellular;extracellular matrix	other molecular function	Pf01462, Pf13855	54829	ENSG00000106819	ASPN	hsa:54829; Q5TBF3; Q96K79; Q96LD0; Q9BXN1; Q9NXP3		ECM proteoglycans	1	0					7059.28	32521.4	8007.19	56715.2
FALSE	High	Master Protein	P52179	Myomesin-1 OS=Homo sapiens OX=9606 GN=MYOM1 PE=1 SV=2	0	7.009	2	2	3	2	1685	187.5	6.93	0	2	developmental processes;signal transduction;other biological processes	cytoskeleton	cytoskeletal activity;other molecular function	Pf00041, Pf07679	8736	ENSG00000101605	MYOM1	hsa:8736; P52179; Q14BD6; Q6H969; Q6ZUU0	Striated muscle contraction pathway		1	0	44110.5	27295.6	17389.7	48980.8	7682.56
FALSE	High	Master Protein	Q9GZM7	Tubulointerstitial nephritis antigen-like OS=Homo sapiens OX=9606 GN=TINAGL1 PE=1 SV=1	0	6.997	5	2	4	2	467	52.4	6.99	1.71	2	protein metabolism;transport	non-structural extracellular;other cytoplasmic organelle	extracellular structural activity;other molecular function	Pf00112	64129	ENSG00000142910	TINAGL1	A8K9Q5; B4DPK6; D3DPN8; hsa:64129; Q8TEJ9; Q8WZ23; Q96GZ4; Q96JW3; Q9GZM7			0	0	10615.1	6558.47	5948.56	6630.8	39893.3	37656.7	7552.4	49553.5
FALSE	High	Master Protein	P49821	NADH dehydrogenase [ubiquinone] flavoprotein 1, mitochondrial OS=Homo sapiens OX=9606 GN=NDUFV1 PE=1 SV=4	0	6.989	6	3	4	3	464	50.8	8.21	0	3	other metabolic processes;transport	other membranes;cytosol;mitochondrion	transporter activity;other molecular function	Pf01512, Pf10531, Pf10589	4723	ENSG00000167792	NDUFV1	hsa:4723; O60924; O60940; P49821; Q16104; Q6IBR3; Q96BF8; Q96HS7	Electron transport chain: OXPHOS system in mitochondria; Nonalcoholic fatty liver disease; Oxidative phosphorylation	Complex I biogenesis	5	0	28774.2	8604.02	8156.52	11645.6	9666.75	11640.4		20591.5
FALSE	High	Master Protein	Q14894	Ketimine reductase mu-crystallin OS=Homo sapiens OX=9606 GN=CRYM PE=1 SV=1	0	6.839	6	2	5	2	314	33.8	5.14	0	2	other metabolic processes;transport;other biological processes	cytosol;other cytoplasmic organelle;other cell component	other molecular function	Pf02423	1428	ENSG00000103316	CRYM	D5MNX0; hsa:1428; Q14894; Q5HYB7		Lysine catabolism	1	0	40302.8	9884.23	19022.2	26179.7	9627.58	13248.7		32897.4
FALSE	High	Master Protein	P18859	ATP synthase-coupling factor 6, mitochondrial OS=Homo sapiens OX=9606 GN=ATP5PF PE=1 SV=1	0	6.811	18	1	3	1	108	12.6	9.52	0	1	other metabolic processes;transport;other biological processes	non-structural extracellular;other membranes;mitochondrion;other cell component	transporter activity;other molecular function	Pf05511	522	ENSG00000154723	ATP5PF	hsa:522; J3KQ83; P18859	Electron transport chain: OXPHOS system in mitochondria; Oxidative phosphorylation	Cristae formation; Formation of ATP by chemiosmotic coupling	4	0	73811	36914.5	39247.2	74726.1	26568	29669.1		74804.2
FALSE	High	Master Protein	P21796	Voltage-dependent anion-selective channel protein 1 OS=Homo sapiens OX=9606 GN=VDAC1 PE=1 SV=2	0	6.779	8	2	4	2	283	30.8	8.54	0	2	cell-cell signaling;other metabolic processes;stress response;transport;other biological processes	plasma membrane;other membranes;mitochondrion;ER/Golgi	transporter activity;other molecular function	Pf01459	7416	ENSG00000213585	VDAC1	B3KVK4; D3DQ93; hsa:7416; P21796; Q5FVE7; Q9UIQ5; Q9UPL0	Alzheimer's disease and miRNA effects; Alzheimer's disease	Mitochondrial protein import; Pyruvate metabolism; Ub-specific processing proteases; PINK1-PRKN Mediated Mitophagy; Mitochondrial calcium ion transport	7	0	114570	72792.6	50241.3	72977.4	49450.8	56511.2	31714.5	117623
FALSE	High	Master Protein	P21741	Midkine OS=Homo sapiens OX=9606 GN=MDK PE=1 SV=1	0	6.779	14	2	2	2	143	15.6	9.79	0	2	cell organization and biogenesis;stress response;developmental processes;signal transduction;other biological processes	non-structural extracellular;other cell component	signal transduction activity or receptor binding;other molecular function	Pf01091, Pf05196	4192	ENSG00000110492	MDK	hsa:4192; P21741; Q2LEK4; Q9UCC7	Malignant pleural mesothelioma	NOTCH2 Activation and Transmission of Signal to the Nucleus; Signaling by ALK	3	0					51233.6	65595.5	24145.4	110896
FALSE	High	Master Protein	P02746	Complement C1q subcomponent subunit B OS=Homo sapiens OX=9606 GN=C1QB PE=1 SV=3	0	6.776	9	2	3	2	253	26.7	8.63	2.19	2	cell organization and biogenesis;stress response;other biological processes	non-structural extracellular;other cell component		Pf00386, Pf01391	713		C1QB	hsa:713; P02746; Q5T959; Q96H17	Allograft rejection; Complement system in neuronal development and plasticity; Complement activation; Complement and coagulation cascades	Initial triggering of complement; Classical antibody-mediated complement activation; Regulation of Complement cascade	7	0	2709				84715.5	168211	54983	130945
FALSE	High	Master Protein	P01031	Complement C5 OS=Homo sapiens OX=9606 GN=C5 PE=1 SV=4	0	6.774	2	2	3	2	1676	188.2	6.52	0	2	stress response;developmental processes;signal transduction;other biological processes	non-structural extracellular;plasma membrane;other membranes	signal transduction activity or receptor binding;enzyme regulator activity	Pf00207, Pf01759, Pf01821, Pf01835, Pf07677, Pf07678, Pf07703, Pf17789, Pf17790, Pf17791	727	ENSG00000106804	C5	hsa:727; P01031; Q14CJ0; Q27I61	Allograft rejection; Spinal cord injury; Complement system; Oxidative damage response; Cells and molecules involved in local acute inflammatory response ; Complement system in neuronal development and plasticity; Acquired partial lipodystrophy / Barraquer-Simons syndrome; Complement activation	Regulation of Complement cascade; G alpha (i) signalling events; Peptide ligand-binding receptors; Activation of C3 and C5; Terminal pathway of complement	13	0						92465.5	37958
FALSE	High	Master Protein	P08294	Extracellular superoxide dismutase [Cu-Zn] OS=Homo sapiens OX=9606 GN=SOD3 PE=1 SV=2	0	6.704	7	1	1	1	240	25.8	6.61	2.62	1	other metabolic processes;stress response;other biological processes	extracellular matrix;ER/Golgi;nucleus	other molecular function	Pf00080	6649	ENSG00000109610	SOD3	hsa:6649; P08294; Q5U781; Q6FHA2	Selenium micronutrient network; Vitamin B12 metabolism; Folate metabolism; Nuclear receptors meta-pathway; NRF2 pathway; Copper homeostasis; One-carbon metabolism and related pathways; Oxidative stress response; Male infertility	Detoxification of Reactive Oxygen Species	10	0					25017.4	14742.3	12114.1	127879
FALSE	High	Master Protein	P05091	Aldehyde dehydrogenase, mitochondrial OS=Homo sapiens OX=9606 GN=ALDH2 PE=1 SV=2	0	6.582	3	1	1	1	517	56.3	7.05	2.75	1	other metabolic processes	mitochondrion	other molecular function	Pf00171	217	ENSG00000111275	ALDH2	B4DW54; E7EUE5; hsa:217; P05091; Q03639; Q6IB13; Q6IV71	Fatty acid omega-oxidation; Ethanol effects on histone modifications; Tryptophan metabolism; Fluoroacetic acid toxicity	Ethanol oxidation; Metabolism of serotonin	6	0	17525	14499.8	14146.7	14565	9926.24	19683.8		34219.4
FALSE	High	Master Protein	P59665	Neutrophil defensin 1 OS=Homo sapiens OX=9606 GN=DEFA1 PE=1 SV=1	0	6.545	19	2	8	2	94	10.2	6.99	7.74	2	stress response;signal transduction;other biological processes	non-structural extracellular;ER/Golgi;other cytoplasmic organelle		Pf00323, Pf00879	1667; 728358	ENSG00000206047; ENSG00000240247; ENSG00000284983; ENSG00000285176	DEFA1; DEFA1B	hsa:1667; hsa:728358; P11479; P59665; Q14125; Q6EZF6		Neutrophil degranulation; Alpha-defensins	3	0	120791	143490	42066.8	116185	126647	202278	69526.4	310496
FALSE	High	Master Protein Candidate	P59666	Neutrophil defensin 3 OS=Homo sapiens OX=9606 GN=DEFA3 PE=1 SV=1	0	6.545	19	2	8	2	94	10.2	5.99	7.74	2	stress response;signal transduction;other biological processes	non-structural extracellular;ER/Golgi;other cytoplasmic organelle	other molecular function	Pf00323, Pf00879	1668	ENSG00000239839	DEFA3	hsa:1668; P11479; P59666; Q14125		Alpha-defensins	2	0	120791	143490	42066.8	116185	126647	202278	69526.4	310496
FALSE	High	Master Protein	O15230	Laminin subunit alpha-5 OS=Homo sapiens OX=9606 GN=LAMA5 PE=1 SV=8	0	6.455	1	3	6	3	3695	399.5	7.02	2.11	3	cell adhesion;cell organization and biogenesis;developmental processes;signal transduction;other biological processes	non-structural extracellular;extracellular matrix;other cell component	signal transduction activity or receptor binding;extracellular structural activity	Pf00052, Pf00053, Pf00054, Pf00055, Pf02210, Pf06008, Pf06009	3911	ENSG00000130702	LAMA5	hsa:3911; O15230; Q5U4N9; Q8TDF8; Q8WZA7; Q9H1P1	Alpha 6 beta 4 signaling pathway; Primary focal segmental glomerulosclerosis (FSGS); Complement system; Focal adhesion; Focal adhesion: PI3K-Akt-mTOR-signaling pathway; PI3K-Akt signaling pathway; Inflammatory response pathway; Small cell lung cancer; Malignant pleural mesothelioma	Degradation of the extracellular matrix; ECM proteoglycans; Non-integrin membrane-ECM interactions; Interleukin-4 and Interleukin-13 signaling; Laminin interactions; MET activates PTK2 signaling	15	0	24087.2	18997.1	8028.1	13402.9	121587	159691	78125.9	305638
FALSE	High	Master Protein	Q96HC4	PDZ and LIM domain protein 5 OS=Homo sapiens OX=9606 GN=PDLIM5 PE=1 SV=5	0	6.404	3	2	2	2	596	63.9	8.21	1.97	2	cell organization and biogenesis;developmental processes;other biological processes	other membranes;cytosol;cytoskeleton;other cell component	cytoskeletal activity;other molecular function	Pf00412, Pf00595, Pf15936	10611	ENSG00000163110	PDLIM5	A8K6F9; D6RB78; E9PBF5; hsa:10611; O60705; Q56VN4; Q5UW38; Q8WVK0; Q96HC4	Extracellular vesicles in the crosstalk of cardiac cells	Neurexins and neuroligins	2	0	35697.3	27580.1	23823.2	40305.5	49788.6	60463.6	15763.3	136841
FALSE	High	Master Protein	P62258	14-3-3 protein epsilon OS=Homo sapiens OX=9606 GN=YWHAE PE=1 SV=1	0	6.382	11	3	8	1	255	29.2	4.74	3.4	3	stress response;transport;signal transduction;other biological processes	cytosol;cytoskeleton;nucleus;other cell component	other molecular function	Pf00244	7531	ENSG00000108953; ENSG00000274474	YWHAE	B3KY71; D3DTH5; hsa:7531; P29360; P42655; P62258; Q4VJB6; Q53XZ5; Q63631; Q7M4R4	Cell cycle; Myometrial relaxation and contraction pathways; VEGFA-VEGFR2 signaling pathway; Calcium regulation in cardiac cells; Sudden infant death syndrome (SIDS) susceptibility pathways	TP53 Regulates Metabolic Genes; Deregulated CDK5 triggers multiple neurodegenerative pathways in Alzheimer's disease models; Recruitment of NuMA to mitotic centrosomes; Regulation of PLK1 Activity at G2/M Transition; Loss of Nlp from mitotic centrosomes; Recruitment of mitotic centrosome proteins and complexes; Anchoring of the basal body to the plasma membrane; AURKA Activation by TPX2; HSF1 act…	23	0
FALSE	High	Master Protein	Q9Y6C2	EMILIN-1 OS=Homo sapiens OX=9606 GN=EMILIN1 PE=1 SV=3	0	6.196	2	2	3	2	1016	106.6	5.17	0	2	cell adhesion;cell organization and biogenesis;developmental processes;other biological processes	non-structural extracellular;extracellular matrix;plasma membrane;other membranes;other cell component	signal transduction activity or receptor binding;extracellular structural activity;other molecular function	Pf00386, Pf01391, Pf07546	11117	ENSG00000138080	EMILIN1	A0A0C4DFX3; A5PL03; H0Y7A0; hsa:11117; Q53SY9; Q96G58; Q96IH6; Q9UG76; Q9Y6C2		Molecules associated with elastic fibres	1	0	3553.55	14958	13999.3	6810.08	12924.7	18953.2	7673.24	62471.6
FALSE	High	None	Q02045	Myosin light chain 5 OS=Homo sapiens OX=9606 GN=MYL5 PE=2 SV=1	0.003	6.143	6	1	7	1	173	19.5	4.96	3.41	1	other biological processes	cytosol;cytoskeleton	other molecular function	Pf00036, Pf13202	4636	ENSG00000215375	MYL5	hsa:4636; Q02045; Q8IXL8	Focal adhesion	Smooth Muscle Contraction	2	0	338026	243154	222157	376582	278378	308047	76095.1	486665
FALSE	High	Master Protein	P35232	Prohibitin OS=Homo sapiens OX=9606 GN=PHB PE=1 SV=1	0.003	6.107	8	2	2	2	272	29.8	5.76	0	2	cell organization and biogenesis;protein metabolism;DNA metabolism;other metabolic processes;stress response;signal transduction;other biological processes	plasma membrane;other membranes;mitochondrion;nucleus;other cytoplasmic organelle;other cell component	signal transduction activity or receptor binding;other molecular function	Pf01145	5245	ENSG00000167085	PHB	B4DY47; hsa:5245; P35232; Q4VBQ0		Signaling by moderate kinase activity BRAF mutants; Paradoxical activation of RAF signaling by kinase inactive BRAF; Signaling downstream of RAS mutants; RAF activation; Processing of SMDT1	5	0	15954.2	13559.3	6676.12	33160	4924.82	10271		32107.2
FALSE	High	Master Protein	P07357	Complement component C8 alpha chain OS=Homo sapiens OX=9606 GN=C8A PE=1 SV=2	0.003	6.066	3	1	1	1	584	65.1	6.47	2.52	1	stress response;other biological processes	non-structural extracellular;plasma membrane;other membranes	other molecular function	Pf00057, Pf00090, Pf01823	731	ENSG00000157131	C8A	A2RUI4; A2RUI5; hsa:731; P07357; Q13668; Q9H130	Allograft rejection; Complement system; Complement system in neuronal development and plasticity; Network map of SARS-CoV-2 signaling pathway; Complement activation	Regulation of Complement cascade; Terminal pathway of complement	7	0						49540.5	45256.6
FALSE	High	Master Protein	P28331	NADH-ubiquinone oxidoreductase 75 kDa subunit, mitochondrial OS=Homo sapiens OX=9606 GN=NDUFS1 PE=1 SV=3	0.003	5.982	5	3	3	3	727	79.4	6.23	0	3	cell organization and biogenesis;other metabolic processes;transport;other biological processes	other membranes;mitochondrion	transporter activity;other molecular function	Pf00384, Pf09326, Pf10588, Pf13510	4719	ENSG00000023228; ENSG00000283447	NDUFS1	B4DIN9; B4DJA0; B4DPG1; B4DUC1; E7ENF3; hsa:4719; P28331; Q53TR8; Q8N1C4; Q8TCC9	Electron transport chain: OXPHOS system in mitochondria; Nonalcoholic fatty liver disease; Oxidative phosphorylation	Complex I biogenesis	5	0	55050.1	32278.3	29241.8	31092.8	20782.8	39220.4		63758.3
FALSE	High	Master Protein	P30086	Phosphatidylethanolamine-binding protein 1 OS=Homo sapiens OX=9606 GN=PEBP1 PE=1 SV=3	0.003	5.97	15	2	4	2	187	21	7.53	0	2	other biological processes	cytosol	enzyme regulator activity;other molecular function	Pf01161	5037	ENSG00000089220	PEBP1	B2R4S1; hsa:5037; P30086	Pancreatic adenocarcinoma pathway; EGF/EGFR signaling pathway	Signaling by BRAF and RAF1 fusions; Signaling by moderate kinase activity BRAF mutants; Paradoxical activation of RAF signaling by kinase inactive BRAF; Signaling downstream of RAS mutants; MAP2K and MAPK activation; Signaling by high-kinase activity BRAF mutants; Negative regulation of MAPK pathway	9	0	47714.2	53162.8	35366.2	30919.7	117927	72557.8	29712.9	100175
FALSE	High	Master Protein	Q9UIJ7	GTP:AMP phosphotransferase AK3, mitochondrial OS=Homo sapiens OX=9606 GN=AK3 PE=1 SV=4	0.003	5.804	11	2	4	2	227	25.6	9.16	0	2	other metabolic processes;stress response	mitochondrion;other cell component	kinase activity;other molecular function	Pf00406, Pf05191	50808	ENSG00000147853	AK3	B4DP58; D3DRI1; E7ET30; hsa:50808; Q5VYW6; Q9H576; Q9HC01; Q9NPB4; Q9UIJ7		Factors involved in megakaryocyte development and platelet production	1	0	149891	41832.7	68563.4	62656.1	71158.7	39778.6		96677.1
FALSE	High	Master Protein	P99999	Cytochrome c OS=Homo sapiens OX=9606 GN=CYCS PE=1 SV=2	0.003	5.748	31	3	6	3	105	11.7	9.57	0	3	other metabolic processes;other biological processes	other membranes;cytosol;mitochondrion;nucleus	other molecular function	Pf00034	54205	ENSG00000172115	CYCS	A4D166; B2R4I1; hsa:54205; P00001; P99999; Q6NUR2; Q6NX69; Q96BV4	miRNA regulation of DNA damage response; Apoptosis modulation and signaling; Alzheimer's disease and miRNA effects; AGE/RAGE pathway; Parkinson's disease pathway; Nanomaterial induced apoptosis; Apoptosis; Fas ligand pathway and stress induction of heat shock proteins; Apoptosis modulation by HSP70; VEGFA-VEGFR2 signaling pathway; Oxidative damage response; NO/cGMP/PKG mediated neuroprotection; C…	Respiratory electron transport; TP53 Regulates Metabolic Genes; Cytoprotection by HMOX1; Detoxification of Reactive Oxygen Species; Transcriptional activation of mitochondrial biogenesis; Activation of caspases through apoptosome-mediated cleavage; SMAC (DIABLO) binds to IAPs ; SMAC(DIABLO)-mediated dissociation of IAP:caspase complexes ; Regulation of the apoptosome activity; Release of apoptoti…	36	0	41269	28608.3	45385.6	38021.1	29955	100652	39532.8	200562
FALSE	High	Master Protein	P45880	Voltage-dependent anion-selective channel protein 2 OS=Homo sapiens OX=9606 GN=VDAC2 PE=1 SV=2	0.003	5.732	11	2	5	2	294	31.5	7.56	0	2	cell organization and biogenesis;transport;signal transduction;other biological processes	other membranes;mitochondrion;ER/Golgi;other cell component	transporter activity;other molecular function	Pf01459	7417	ENSG00000165637	VDAC2	hsa:7417; P45880; Q5VWK1; Q5VWK3; Q6IB40; Q7L3J5; Q9BWK8; Q9Y5I6	Alzheimer's disease and miRNA effects; Ferroptosis; Alzheimer's disease	Ub-specific processing proteases; Mitochondrial calcium ion transport	5	0	71356.8	80129.2	34760.6	62650.6	31872.8	34315.5	11547	110589
FALSE	High	Master Protein	Q9UBY9	Heat shock protein beta-7 OS=Homo sapiens OX=9606 GN=HSPB7 PE=1 SV=1	0.003	5.728	19	2	4	2	170	18.6	6.52	0	2	stress response;developmental processes;other biological processes	cytoskeleton;nucleus;other cell component	cytoskeletal activity;other molecular function	Pf00011	27129	ENSG00000173641	HSPB7	B3KQ37; C9K0Y0; hsa:27129; Q9NU17; Q9UBY9	Differentiation of white and brown adipocyte		1	0	20093.4	26833	13237.9	29020.5	19022.2	38621.6		57425.4
FALSE	High	Master Protein	O96000	NADH dehydrogenase [ubiquinone] 1 beta subcomplex subunit 10 OS=Homo sapiens OX=9606 GN=NDUFB10 PE=1 SV=3	0.003	5.687	15	2	4	2	172	20.8	8.48	3.54	2	cell organization and biogenesis;other metabolic processes;transport	other membranes;mitochondrion	transporter activity	Pf10249	4716	ENSG00000140990	NDUFB10	hsa:4716; O96000; Q96II6	Electron transport chain: OXPHOS system in mitochondria; Nonalcoholic fatty liver disease; Modulators of TCR signaling and T cell activation; Oxidative phosphorylation	Complex I biogenesis	6	0	35024.8	19800.5	16359.2	27023.1		9869.3
FALSE	High	Master Protein	P06744	Glucose-6-phosphate isomerase OS=Homo sapiens OX=9606 GN=GPI PE=1 SV=4	0.003	5.523	6	3	3	3	558	63.1	8.32	0	3	other metabolic processes;stress response;developmental processes;signal transduction;other biological processes	non-structural extracellular;plasma membrane;other membranes;cytosol;nucleus;other cell component	signal transduction activity or receptor binding;other molecular function	Pf00342	2821	ENSG00000105220	GPI	B4DG39; hsa:2821; P06744; Q9BRD3; Q9BSK5; Q9UHE6	Cori cycle; Clear cell renal cell carcinoma pathways; Metabolic reprogramming in colon cancer; Aerobic glycolysis; Glycolysis and gluconeogenesis	Neutrophil degranulation; TP53 Regulates Metabolic Genes; Gluconeogenesis; Glycolysis	9	0	71789.4		20546.7	38345.8	63796.8	6603.79	17183.5
FALSE	High	Master Protein	O95967	EGF-containing fibulin-like extracellular matrix protein 2 OS=Homo sapiens OX=9606 GN=EFEMP2 PE=1 SV=3	0.003	5.508	5	2	2	2	443	49.4	4.94	0	2	cell organization and biogenesis;developmental processes;other biological processes	non-structural extracellular;extracellular matrix	extracellular structural activity;other molecular function	Pf07645, Pf12662	30008	ENSG00000172638	EFEMP2	A8K7R4; B3KM31; B3KQT1; hsa:30008; O75967; O95967		Molecules associated with elastic fibres	1	0					16628.9	53249.7	16193.9	60500
FALSE	High	Master Protein	P56134	ATP synthase subunit f, mitochondrial OS=Homo sapiens OX=9606 GN=ATP5MF PE=1 SV=3	0.003	5.489	26	2	2	2	94	10.9	9.67	0	2	other metabolic processes;transport	other membranes;mitochondrion;nucleus		Pf10206	9551	ENSG00000241468	ATP5MF	C9J8H9; F8W7V3; hsa:9551; O76079; P56134; Q6IBB3; Q96L83; Q9BTI8	Electron transport chain: OXPHOS system in mitochondria; Oxidative phosphorylation	Cristae formation; Formation of ATP by chemiosmotic coupling	4	0	82332.3	32370.9	35962.7	55346.5	3063.95	31286.5		101595
FALSE	High	Master Protein	Q53GG5	PDZ and LIM domain protein 3 OS=Homo sapiens OX=9606 GN=PDLIM3 PE=1 SV=1	0.003	5.422	4	1	1	1	364	39.2	6.89	2.69	1	cell organization and biogenesis;developmental processes;other biological processes	cytosol;cytoskeleton;other cell component	cytoskeletal activity;other molecular function	Pf00412, Pf00595, Pf15936	27295	ENSG00000154553	PDLIM3	B2R866; hsa:27295; O43590; O60439; O60440; Q53GG5; Q8N6Y6; Q9BVP4			0	0	33477.1	18201.2	19078.4	23537.5	37401.3	57672.6		125770
FALSE	High	None	P31947	14-3-3 protein sigma OS=Homo sapiens OX=9606 GN=SFN PE=1 SV=1	0.003	5.414	9	3	7	1	248	27.8	4.74	3.4	3	cell organization and biogenesis;stress response;developmental processes;signal transduction;other biological processes	non-structural extracellular;cytosol;nucleus	enzyme regulator activity;other molecular function	Pf00244	2810	ENSG00000175793	SFN	hsa:2810; P31947; Q6FH30; Q6FH51; Q96DH0	miRNA regulation of DNA damage response; Cell cycle; Myometrial relaxation and contraction pathways; Calcium regulation in cardiac cells; DNA damage response	TP53 Regulates Metabolic Genes; Translocation of SLC2A4 (GLUT4) to the plasma membrane; Regulation of localization of FOXO transcription factors; Chk1/Chk2(Cds1) mediated inactivation of Cyclin B:Cdk1 complex; RHO GTPases activate PKNs; TP53 Regulates Transcription of Genes Involved in G2 Cell Cycle Arrest; Activation of BAD and translocation to mitochondria	12	0	135070	60427.5	56010.4	70043.6	100455	77067.7	37206.3	276097
FALSE	High	Master Protein	Q7Z5L7	Podocan OS=Homo sapiens OX=9606 GN=PODN PE=1 SV=2	0.003	5.385	4	2	3	2	613	68.9	6.99	0	2	other biological processes	non-structural extracellular;other cell component	other molecular function	Pf13306, Pf13855	127435	ENSG00000174348	PODN	B4DKN5; B4E373; hsa:127435; Q5VVZ2; Q5VVZ3; Q6PIR3; Q6UXL8; Q7Z5L7; Q8N641			0	0					25142.6	76854.6	47033.7	162111
FALSE	High	Master Protein	Q9HCB6	Spondin-1 OS=Homo sapiens OX=9606 GN=SPON1 PE=1 SV=2	0.003	5.346	3	2	3	2	807	90.9	6.11	1.66	2	cell adhesion;other biological processes	extracellular matrix;ER/Golgi	extracellular structural activity;other molecular function	Pf00090, Pf02014, Pf06468, Pf19028	10418	ENSG00000262655	SPON1	A8K6W5; hsa:10418; O94862; Q8NCD7; Q8WUR5; Q9HCB6	IL-18 signaling pathway	Defective B3GALTL causes PpS; O-glycosylation of TSR domain-containing proteins	3	0					40996.7	43079.9	26368.9	87172.1
FALSE	High	Master Protein	Q13642	Four and a half LIM domains protein 1 OS=Homo sapiens OX=9606 GN=FHL1 PE=1 SV=4	0.003	5.213	8	2	4	2	323	36.2	8.97	0	2	developmental processes;other biological processes	plasma membrane;other membranes;cytosol;nucleus;other cell component	other molecular function	Pf00412	2273	ENSG00000022267	FHL1	B7Z5T4; B7Z793; hsa:2273; O95212; Q13230; Q13642; Q13645; Q5JXI7; Q5M7Y6; Q6IB30; Q9NZ40; Q9UKZ8; Q9Y630	Notch signaling pathway		1	0	30075.4	16387.9	16799.3	22830.7	72236.6	80970.3	35810.6	154841
FALSE	High	Master Protein	O76041	Nebulette OS=Homo sapiens OX=9606 GN=NEBL PE=1 SV=1	0.003	5.209	2	2	3	2	1014	116.4	7.99	0	2	cell organization and biogenesis;developmental processes;other biological processes	cytoskeleton	cytoskeletal activity;other molecular function	Pf00880, Pf14604, Pf17705	10529	ENSG00000078114	NEBL	B0YJ45; B9EIM9; E9PRX7; hsa:10529; O76041; Q2TBD0; Q5VZT2; Q70I54; Q9UIC4			0	0	29760.2	20519.4	17259.9	30971.9	21742.9	22257.1		76492.9
FALSE	High	Master Protein	P30041	Peroxiredoxin-6 OS=Homo sapiens OX=9606 GN=PRDX6 PE=1 SV=3	0.003	5.093	10	2	4	2	224	25	6.38	0	2	other metabolic processes;stress response;other biological processes	non-structural extracellular;cytosol;mitochondrion;nucleus;other cytoplasmic organelle;other cell component	other molecular function	Pf00578, Pf10417	9588	ENSG00000117592	PRDX6	A8JZY7; hsa:9588; P30041; P32077; Q5TAH4; Q5ZEZ8	Nuclear receptors meta-pathway; NRF2 pathway; VEGFA-VEGFR2 signaling pathway	Neutrophil degranulation; Detoxification of Reactive Oxygen Species	5	0	36051.4	8529.46	17475.6	20723.3	41672	39773.4	9065.96	93770.9
FALSE	High	Master Protein	Q16352	Alpha-internexin OS=Homo sapiens OX=9606 GN=INA PE=1 SV=2	0.003	4.952	4	2	8	1	499	55.4	5.4	1.77	2	cell organization and biogenesis;other biological processes	cytoskeleton;other cell component	cytoskeletal activity	Pf00038, Pf04732	9118	ENSG00000148798	INA	B1AQK0; hsa:9118; Q16352; Q9BRC5			0	0	258824	168635	147754	211535	327183	390471	138468	1.15517e+06
FALSE	High	Master Protein	Q5T749	Keratinocyte proline-rich protein OS=Homo sapiens OX=9606 GN=KPRP PE=1 SV=1	0.003	4.814	3	2	4	2	579	64.1	8.27	0	2		other cell component			448834	ENSG00000203786	KPRP	hsa:448834; Q5T749			0	0	17101.4	141149	67591.7	36704.7	32457.9	21247	27769.6	71578.4
FALSE	High	Master Protein	P04179	Superoxide dismutase [Mn], mitochondrial OS=Homo sapiens OX=9606 GN=SOD2 PE=1 SV=3	0.003	4.778	7	2	3	2	222	24.7	8.25	2.1	2	cell organization and biogenesis;other metabolic processes;stress response;signal transduction;other biological processes	mitochondrion	nucleic acid binding activity;other molecular function	Pf00081, Pf02777	6648	ENSG00000112096	SOD2	B2R7R1; B3KUK2; B4DL20; B4E3K9; E1P5A9; hsa:6648; P04179; P78434; Q16792; Q5TCM1; Q96EE6; Q9P2Z3	Selenium micronutrient network; Vitamin B12 metabolism; Folate metabolism; VEGFA-VEGFR2 signaling pathway; One-carbon metabolism and related pathways; Oxidative stress response; Male infertility; DNA damage response (only ATM dependent)	Gene and protein expression by JAK-STAT signaling after Interleukin-12 stimulation; Detoxification of Reactive Oxygen Species; FOXO-mediated transcription of oxidative stress, metabolic and neuronal genes; Transcriptional activation of mitochondrial biogenesis; Deregulated CDK5 triggers multiple neurodegenerative pathways in Alzheimer's disease models	13	0	73643.6	43976.2	35785.2	47270.4	39313.4	41307.7	11981.9	159963
FALSE	High	Master Protein	O75746	Calcium-binding mitochondrial carrier protein Aralar1 OS=Homo sapiens OX=9606 GN=SLC25A12 PE=1 SV=2	0.003	4.77	3	2	3	2	678	74.7	8.38	1.68	2	other metabolic processes;transport;other biological processes	other membranes;mitochondrion	transporter activity;other molecular function	Pf00153	8604	ENSG00000115840	SLC25A12	B3KR64; hsa:8604; O75746; Q96AM8		Mitochondrial protein import; Gluconeogenesis; Aspartate and asparagine metabolism	3	0	12572.1	10874.4			9613.82	13821.4
FALSE	High	Master Protein	P35858	Insulin-like growth factor-binding protein complex acid labile subunit OS=Homo sapiens OX=9606 GN=IGFALS PE=1 SV=1	0.003	4.765	3	2	2	2	605	66	6.79	0	2	cell adhesion;signal transduction	non-structural extracellular;extracellular matrix	other molecular function	Pf01462, Pf13855	3483	ENSG00000099769	IGFALS	B4DZY8; E9PGU3; hsa:3483; P35858		Regulation of Insulin-like Growth Factor (IGF) transport and uptake by Insulin-like Growth Factor Binding Proteins (IGFBPs)	1	0					16735.8	51948.7	28715	82540.3
FALSE	High	Master Protein	O75489	NADH dehydrogenase [ubiquinone] iron-sulfur protein 3, mitochondrial OS=Homo sapiens OX=9606 GN=NDUFS3 PE=1 SV=1	0.003	4.727	5	1	2	1	264	30.2	7.5	0	1	cell organization and biogenesis;other metabolic processes;transport;other biological processes	other membranes;mitochondrion;nucleus	transporter activity;other molecular function	Pf00329	4722	ENSG00000213619; ENSG00000285387	NDUFS3	B2R9J1; B4DFM8; hsa:4722; O75489; Q9UNQ8	Electron transport chain: OXPHOS system in mitochondria; Nonalcoholic fatty liver disease; Oxidative phosphorylation	Complex I biogenesis; RHOG GTPase cycle	6	0	36465.5			28985.4
FALSE	High	Master Protein	P19367	Hexokinase-1 OS=Homo sapiens OX=9606 GN=HK1 PE=1 SV=3	0.003	4.727	3	3	3	3	917	102.4	6.8	0	3	other metabolic processes;stress response;other biological processes	other membranes;cytosol;mitochondrion	kinase activity;other molecular function	Pf00349, Pf03727	3098	ENSG00000156515	HK1	E9PCK0; hsa:3098; O43443; O43444; O75574; P19367; Q5VTC3; Q96HC8; Q9NNZ4; Q9NNZ5	Cori cycle; Photodynamic therapy-induced HIF-1 survival signaling; Clear cell renal cell carcinoma pathways; Aerobic glycolysis; Glycolysis and gluconeogenesis; Glucuronidation	Glycolysis; Defective HK1 causes hexokinase deficiency (HK deficiency)	8	0	28095.1	3035.59	4373.11	3849.17	25817.4	34553.1	7854.11	87623.4
FALSE	High	Master Protein	Q99623	Prohibitin-2 OS=Homo sapiens OX=9606 GN=PHB2 PE=1 SV=2	0.003	4.689	7	2	2	2	299	33.3	9.83	0	2	cell cycle OR cell proliferation;cell organization and biogenesis;other metabolic processes;stress response;transport;developmental processes;signal transduction;other biological processes	plasma membrane;other membranes;mitochondrion;nucleus;other cell component	other molecular function	Pf01145	11331	ENSG00000215021	PHB2	B4DP75; hsa:11331; Q2YDA4; Q7KYU3; Q92978; Q99623		Processing of SMDT1	1	0	37879.2	34041.6	10207.5	32900.2	21060.3	22172.5
FALSE	High	Master Protein	Q9NX63	MICOS complex subunit MIC19 OS=Homo sapiens OX=9606 GN=CHCHD3 PE=1 SV=1	0.003	4.662	11	2	3	2	227	26.1	8.28	3.4	2	cell organization and biogenesis	other membranes;mitochondrion;nucleus	other molecular function	Pf05300	54927	ENSG00000106554	CHCHD3	hsa:54927; Q9NX63		Mitochondrial protein import; Cristae formation	2	0	53154.9	26943.4	24404.6	40043.3	24399.3	40119.6		77588.6
FALSE	High	Master Protein	Q96I99	Succinate--CoA ligase [GDP-forming] subunit beta, mitochondrial OS=Homo sapiens OX=9606 GN=SUCLG2 PE=1 SV=2	0.003	4.636	5	2	2	2	432	46.5	6.39	0	2	other metabolic processes	plasma membrane;other membranes;mitochondrion;other cell component	other molecular function	Pf00549, Pf08442	8801	ENSG00000172340	SUCLG2	C9JVT2; hsa:8801; O95195; Q6NUH7; Q86VX8; Q8WUQ1; Q96I99	TCA cycle and deficiency of pyruvate dehydrogenase complex (PDHc); Metabolic reprogramming in colon cancer; TCA cycle (aka Krebs or citric acid cycle)	Citric acid cycle (TCA cycle)	4	0			25955.5	32573.2	15271.3	14021.9		37511.2
FALSE	High	Master Protein	Q08554	Desmocollin-1 OS=Homo sapiens OX=9606 GN=DSC1 PE=1 SV=2	0.003	4.571	2	1	5	1	894	99.9	5.43	4.9	1	cell adhesion	plasma membrane;other membranes;other cell component	other molecular function	Pf00028, Pf01049, Pf08758	1823	ENSG00000134765	DSC1	hsa:1823; Q08554; Q9HB01	VEGFA-VEGFR2 signaling pathway	Neutrophil degranulation; Formation of the cornified envelope	4	0	46384.8	160283	111593	79554.8	123519	55937.5	116836	141903
FALSE	High	Master Protein	P23352	Anosmin-1 OS=Homo sapiens OX=9606 GN=ANOS1 PE=1 SV=3	0.003	4.488	3	2	2	2	680	76.1	9.16	0	2	cell adhesion;cell organization and biogenesis;developmental processes;other biological processes	non-structural extracellular;extracellular matrix;plasma membrane;other membranes;other cell component	enzyme regulator activity;extracellular structural activity;other molecular function	Pf00041, Pf00095, Pf17869	3730	ENSG00000011201	ANOS1	B2RPF8; hsa:3730; P23352	Development of ureteric collection system; Kallmann syndrome	Negative regulation of FGFR1 signaling; FGFR1c ligand binding and activation	4	0					31912.2	44017.1	19091.8	66629.6
FALSE	High	Master Protein	O75306	NADH dehydrogenase [ubiquinone] iron-sulfur protein 2, mitochondrial OS=Homo sapiens OX=9606 GN=NDUFS2 PE=1 SV=2	0.003	4.473	4	1	2	1	463	52.5	7.55	0	1	cell cycle OR cell proliferation;cell organization and biogenesis;other metabolic processes;stress response;transport;developmental processes;other biological processes	other membranes;mitochondrion;nucleus	transporter activity;other molecular function	Pf00346	4720	ENSG00000158864	NDUFS2	D3DVG7; hsa:4720; J3KPM7; O75306; Q5VTW0; Q969P3; Q9UEV3	Electron transport chain: OXPHOS system in mitochondria; Nonalcoholic fatty liver disease; Oxidative phosphorylation	Complex I biogenesis	5	0
FALSE	High	Master Protein	P34096	Ribonuclease 4 OS=Homo sapiens OX=9606 GN=RNASE4 PE=1 SV=3	0.003	4.336	7	1	1	1	147	16.8	9.03	1.93	1	RNA metabolism OR transcription;other metabolic processes	non-structural extracellular	nucleic acid binding activity;other molecular function	Pf00074	6038	ENSG00000258818	RNASE4	hsa:6038; P34096			0	0					59622.4	88393.8	56532.1	114412
FALSE	High	Master Protein	P02745	Complement C1q subcomponent subunit A OS=Homo sapiens OX=9606 GN=C1QA PE=1 SV=2	0.003	4.25	9	2	2	2	245	26	9.11	0	2	cell-cell signaling;cell organization and biogenesis;stress response;developmental processes;other biological processes	non-structural extracellular;other cell component	other molecular function	Pf00386, Pf01391	712	ENSG00000173372	C1QA	B2R4X2; hsa:712; P02745; Q5T963	Allograft rejection; Microglia pathogen phagocytosis pathway; Oxidative damage response; Complement system in neuronal development and plasticity; Complement activation; Complement and coagulation cascades	Initial triggering of complement; Classical antibody-mediated complement activation; Regulation of Complement cascade	9	0					51797.1	92592.8	26422.7	31108.9
FALSE	High	Master Protein	P02461	Collagen alpha-1(III) chain OS=Homo sapiens OX=9606 GN=COL3A1 PE=1 SV=4	0.003	4.244	1	1	3	1	1466	138.5	6.61	6.23	1	cell adhesion;cell organization and biogenesis;protein metabolism;other metabolic processes;stress response;developmental processes;signal transduction;other biological processes	non-structural extracellular;extracellular matrix;ER/Golgi	signal transduction activity or receptor binding;extracellular structural activity;other molecular function	Pf00093, Pf01391, Pf01410	1281	ENSG00000168542	COL3A1	D2JYH5; D3DPH4; hsa:1281; P02461; P78429; Q15112; Q16403; Q53S91; Q541P8; Q6LDB3; Q6LDJ2; Q6LDJ3; Q7KZ56; Q8N6U4; Q9UC88; Q9UC89; Q9UC90; Q9UC91; R4N3C5; V9GZI1	miRNA targets in ECM and membrane receptors; Focal adhesion: PI3K-Akt-mTOR-signaling pathway; miR-509-3p alteration of YAP1/ECM axis; Inflammatory response pathway; IL-18 signaling pathway	Immunoregulatory interactions between a Lymphoid and a non-Lymphoid cell; ECM proteoglycans; MET activates PTK2 signaling; Collagen degradation; Assembly of collagen fibrils and other multimeric structures; Integrin cell surface interactions; Collagen chain trimerization; Syndecan interactions; Scavenging by Class A Receptors; Signaling by PDGF; NCAM1 interactions	19	0	98532.2				130413	196908	127306	1.31096e+06
FALSE	High	Master Protein	O75947	ATP synthase subunit d, mitochondrial OS=Homo sapiens OX=9606 GN=ATP5PD PE=1 SV=3	0.003	4.127	12	2	3	2	161	18.5	5.3	0	2	other metabolic processes;transport	other membranes;mitochondrion	transporter activity	Pf05873	10476	ENSG00000167863	ATP5PD	B2R5L6; hsa:10476; O75947; Q9H3J4	Electron transport chain: OXPHOS system in mitochondria; Oxidative phosphorylation	Cristae formation; Formation of ATP by chemiosmotic coupling	4	0	37939.7	36596.8	26385.9	27349.6	21333.8	24422.1	5375.77	70150.3
FALSE	High	Master Protein	P13639	Elongation factor 2 OS=Homo sapiens OX=9606 GN=EEF2 PE=1 SV=4	0.003	4.122	4	2	2	2	858	95.3	6.83	0	2	cell cycle OR cell proliferation;protein metabolism;other metabolic processes;stress response;developmental processes;other biological processes	non-structural extracellular;plasma membrane;other membranes;cytosol;translational apparatus;other cell component	cytoskeletal activity;translation activity;nucleic acid binding activity;other molecular function	Pf00009, Pf00679, Pf03144, Pf03764, Pf14492	1938	ENSG00000167658	EEF2	B2RMP5; D6W618; hsa:1938; P13639; Q58J86	Translation factors; AMP-activated protein kinase (AMPK) signaling; Brain-derived neurotrophic factor (BDNF) signaling pathway; IL-18 signaling pathway	Neutrophil degranulation; Uptake and function of diphtheria toxin; Protein methylation; Peptide chain elongation; Synthesis of diphthamide-EEF2	9	0
FALSE	High	Master Protein	P08237	ATP-dependent 6-phosphofructokinase, muscle type OS=Homo sapiens OX=9606 GN=PFKM PE=1 SV=2	0.003	4.093	2	2	4	2	780	85.1	7.99	0	2	other metabolic processes;other biological processes	plasma membrane;other membranes;cytosol;cytoskeleton;nucleus	kinase activity;other molecular function	Pf00365	5213	ENSG00000152556	PFKM	hsa:5213; J3KNX3; P08237; Q16814; Q16815; Q6ZTT1	Clear cell renal cell carcinoma pathways; Aerobic glycolysis; Insulin signaling; Glycolysis and gluconeogenesis	Glycolysis	5	0		33220	32068.2	70931.1		57760	31411.4	130675
FALSE	High	Master Protein	Q92743	Serine protease HTRA1 OS=Homo sapiens OX=9606 GN=HTRA1 PE=1 SV=1	0.003	4.019	2	1	1	1	480	51.3	7.83	0	1	protein metabolism;developmental processes;other biological processes	non-structural extracellular;plasma membrane;other membranes;cytosol	other molecular function	Pf00219, Pf02163, Pf07648, Pf13365, Pf17820	5654	ENSG00000166033	HTRA1	D3DRE4; hsa:5654; Q92743; Q9UNS5	VEGFA-VEGFR2 signaling pathway	Degradation of the extracellular matrix	2	0						76850	18113.9	147086
FALSE	High	Master Protein	P00746	Complement factor D OS=Homo sapiens OX=9606 GN=CFD PE=1 SV=5	0.003	4.011	6	1	1	1	253	27	7.71	0	1	protein metabolism;stress response;signal transduction;other biological processes	non-structural extracellular;other cell component	other molecular function	Pf00089	1675	ENSG00000197766; ENSG00000274619	CFD	B4DV76; hsa:1675; P00746; Q5U5S1; Q86VJ5; Q8N4E0; Q8WZB4	Adipogenesis; Complement system; Complement system in neuronal development and plasticity; Acquired partial lipodystrophy / Barraquer-Simons syndrome; Complement activation; Complement and coagulation cascades	Neutrophil degranulation; Platelet degranulation ; Alternative complement activation	9	0						57765.5	47232.6	40661.8
FALSE	High	Master Protein	P35222	Catenin beta-1 OS=Homo sapiens OX=9606 GN=CTNNB1 PE=1 SV=1	0.003	3.922	4	2	2	2	781	85.4	5.86	0	2	cell adhesion;cell-cell signaling;cell cycle OR cell proliferation;cell organization and biogenesis;protein metabolism;other metabolic processes;transport;developmental processes;signal transduction;other biological processes	plasma membrane;other membranes;cytosol;cytoskeleton;nucleus;other cell component	other molecular function	Pf00514	1499	ENSG00000168036	CTNNB1	A8K1L7; hsa:1499; P35222; Q8NEW9; Q8NI94; Q9H391	Androgen receptor signaling pathway; MicroRNAs in cardiomyocyte hypertrophy; Heart development; TNF-related weak inducer of apoptosis (TWEAK) signaling pathway; Alzheimer's disease and miRNA effects; Neural crest differentiation; Arrhythmogenic right ventricular cardiomyopathy; Pathogenic Escherichia coli infection; Corticotropin-releasing hormone signaling pathway; Adipogenesis; Gastric cancer n…	Adherens junctions interactions; VEGFR2 mediated vascular permeability; Deactivation of the beta-catenin transactivating complex; InlA-mediated entry of Listeria monocytogenes into host cells; RHO GTPases activate IQGAPs; Apoptotic cleavage of cell adhesion proteins; Myogenesis; Disassembly of the destruction complex and recruitment of AXIN to the membrane; Beta-catenin phosphorylation cascade; S…	82	0
FALSE	High	Master Protein	Q14112	Nidogen-2 OS=Homo sapiens OX=9606 GN=NID2 PE=1 SV=3	0.003	3.895	1	2	2	1	1375	151.2	5.29	0	2	cell adhesion;cell organization and biogenesis	non-structural extracellular;extracellular matrix;plasma membrane;other membranes	extracellular structural activity;other molecular function	Pf00058, Pf00086, Pf06119, Pf07474, Pf12662, Pf12947	22795	ENSG00000087303	NID2	A8K6I7; B4DU19; hsa:22795; O43710; Q14112		Laminin interactions	1	0
FALSE	High	Master Protein	P09972	Fructose-bisphosphate aldolase C OS=Homo sapiens OX=9606 GN=ALDOC PE=1 SV=2	0.003	3.89	4	1	1	1	364	39.4	6.87	1.76	1	other metabolic processes;other biological processes	non-structural extracellular;cytosol;cytoskeleton;other cell component	cytoskeletal activity;other molecular function	Pf00274	230	ENSG00000109107	ALDOC	B2R5R3; hsa:230; P09972; Q3SYL3; Q6FH94; Q6P0L5	Clear cell renal cell carcinoma pathways; Glycolysis and gluconeogenesis	Neutrophil degranulation; Gluconeogenesis; Glycolysis	5	0	39027.1	26496.5	40987.9	58995.2	36990.4	22192.1		60421.6
FALSE	High	Master Protein	P30038	Delta-1-pyrroline-5-carboxylate dehydrogenase, mitochondrial OS=Homo sapiens OX=9606 GN=ALDH4A1 PE=1 SV=3	0.003	3.851	2	1	1	1	563	61.7	8.07	1.63	1	other metabolic processes	cytosol;mitochondrion	other molecular function	Pf00171	8659	ENSG00000159423	ALDH4A1	A8K1Q7; B4DGE4; D2D4A3; hsa:8659; P30038; Q16882; Q53HU4; Q5JNV6; Q8IZ38; Q96IF0; Q9UDI6	22q11.2 copy number variation syndrome; p53 transcriptional gene network	Glyoxylate metabolism and glycine degradation; Proline catabolism	4	0						18791.6		31451
FALSE	High	Master Protein	Q8N335	Glycerol-3-phosphate dehydrogenase 1-like protein OS=Homo sapiens OX=9606 GN=GPD1L PE=1 SV=1	0.003	3.811	3	1	2	1	351	38.4	7.02	0	1	other metabolic processes;other biological processes	plasma membrane;other membranes;cytosol;other cell component	other molecular function	Pf01210, Pf07479	23171	ENSG00000152642	GPD1L	A8K9U3; hsa:23171; Q14702; Q8N335; Q9BRM5	Sudden infant death syndrome (SIDS) susceptibility pathways	Synthesis of PA	2	0	46641.7	11944.1	12950.5	49182.3	20646.3	41851.8		34944.4
FALSE	High	Master Protein	Q6E0U4	Dermokine OS=Homo sapiens OX=9606 GN=DMKN PE=1 SV=3	0.003	3.734	4	1	1	1	476	47.1	7.28	0	1	cell organization and biogenesis	non-structural extracellular			93099	ENSG00000161249	DMKN	A3EZ79; A3EZ80; A3EZ81; A3EZ82; A3EZ83; C9J4P6; C9J5N8; C9JAL3; hsa:93099; Q32W58; Q32W62; Q32W63; Q32W64; Q32W65; Q32W66; Q32W67; Q6E0U4; Q6E0U5; Q6UXC7; Q96EW8; Q9BSY6			0	0		39084.9	41873.5	19824.3	18789.6	18256.6
FALSE	High	Master Protein	O15273	Telethonin OS=Homo sapiens OX=9606 GN=TCAP PE=1 SV=1	0.003	3.722	7	1	1	1	167	19	5.25	0	1	cell organization and biogenesis;stress response;developmental processes;other biological processes	cytosol;cytoskeleton	cytoskeletal activity;other molecular function	Pf09470	8557	ENSG00000173991	TCAP	hsa:8557; O15273; Q96L27	Striated muscle contraction pathway	Striated Muscle Contraction	2	0	28712.3	14253.9		23529	14747.1	31816.7		53610.3
FALSE	High	Master Protein	Q9BXJ0	Complement C1q tumor necrosis factor-related protein 5 OS=Homo sapiens OX=9606 GN=C1QTNF5 PE=1 SV=1	0.003	3.7	5	1	3	1	243	25.3	6.54	1.7	1		non-structural extracellular;plasma membrane;other membranes;other cell component		Pf00386, Pf01391	114902	ENSG00000223953	C1QTNF5	A6NDD3; B0YJ35; hsa:114902; Q335M2; Q8N6P2; Q9BXJ0; Q9UFX4			0	0					68116.7	73963.5	50350.1	169069
FALSE	High	Master Protein	P55809	Succinyl-CoA:3-ketoacid coenzyme A transferase 1, mitochondrial OS=Homo sapiens OX=9606 GN=OXCT1 PE=1 SV=1	0.003	3.679	3	1	2	1	520	56.1	7.46	0	1	other metabolic processes;stress response;developmental processes;other biological processes	mitochondrion	other molecular function	Pf01144	5019	ENSG00000083720	OXCT1	B2R5V2; B7Z528; hsa:5019; P55809	Ketone bodies synthesis and degradation	Utilization of Ketone Bodies	2	0	33887.3	30003	17021.5	26694.2	19555.6	27456.4	8738.95	75533.9
FALSE	High	Master Protein	P35542	Serum amyloid A-4 protein OS=Homo sapiens OX=9606 GN=SAA4 PE=1 SV=2	0.003	3.605	15	2	3	2	130	14.7	9.07	0	2	stress response	non-structural extracellular		Pf00277	6291	ENSG00000148965	SAA4	hsa:6291; P35542; Q6FHJ4	Selenium micronutrient network; Vitamin B12 metabolism; Folate metabolism		3	0					19310.5	121572	59399	101726
FALSE	High	Master Protein	P27338	Amine oxidase [flavin-containing] B OS=Homo sapiens OX=9606 GN=MAOB PE=1 SV=3	0.003	3.604	2	1	4	1	520	58.7	7.5	0	1	other metabolic processes;other biological processes	other membranes;mitochondrion	other molecular function	Pf01593	4129	ENSG00000069535	MAOB	B2R6R3; B7Z5H3; D3DWC3; hsa:4129; P27338; Q7Z6S2	Dopamine metabolism; Tryptophan metabolism; Overlap between signal transduction pathways contributing to LMNA laminopathies	Biogenic amines are oxidatively deaminated to aldehydes by MAOA and MAOB	4	0	44885.6	44967.2	32764.7	86673.4	33089.5	40423.9		79167.6
FALSE	High	Master Protein Candidate	P21397	Amine oxidase [flavin-containing] A OS=Homo sapiens OX=9606 GN=MAOA PE=1 SV=1	0.003	3.604	2	1	4	1	527	59.6	7.85	0	1	other metabolic processes;other biological processes	other membranes;cytosol;mitochondrion	other molecular function	Pf01593	4128	ENSG00000189221	MAOA	B4DF46; hsa:4128; P21397; Q16426	Biogenic amine synthesis; Serotonin transporter activity; Dopamine metabolism; Melatonin metabolism and effects; Amino acid metabolism; Oxidative stress response; Neurotransmitter disorders; Overlap between signal transduction pathways contributing to LMNA laminopathies; Biogenic amine synthesis; Sudden infant death syndrome (SIDS) susceptibility pathways	Interleukin-4 and Interleukin-13 signaling; Metabolism of serotonin; Norepinephrine Neurotransmitter Release Cycle; Biogenic amines are oxidatively deaminated to aldehydes by MAOA and MAOB; Enzymatic degradation of dopamine by COMT; Enzymatic degradation of Dopamine by monoamine oxidase; Defective MAOA causes BRUNS	17	0	44885.6	44967.2	32764.7	86673.4	33089.5	40423.9		79167.6
FALSE	High	Master Protein	P36871	Phosphoglucomutase-1 OS=Homo sapiens OX=9606 GN=PGM1 PE=1 SV=3	0.003	3.57	2	1	2	1	562	61.4	6.76	0	1	other metabolic processes	non-structural extracellular;cytosol;other cell component	other molecular function	Pf02878, Pf02879, Pf02880	5236	ENSG00000079739	PGM1	B2R5N9; B4DPV0; hsa:5236; P36871; Q16105; Q16106; Q5BKZ9; Q6NW22; Q86U74; Q96J40; Q9NTY4	Ectoderm differentiation; Clear cell renal cell carcinoma pathways; Glycogen synthesis and degradation; Glucuronidation	Neutrophil degranulation; Glycogen synthesis; Defective PGM1 causes PGM1-CDG (CDG1t)	7	0	49173.7	20804.5	18197.7	33301.6	27622.7	43115	19182.6	47847.2
FALSE	High	Master Protein	Q16836	Hydroxyacyl-coenzyme A dehydrogenase, mitochondrial OS=Homo sapiens OX=9606 GN=HADH PE=1 SV=3	0.003	3.518	3	1	2	1	314	34.3	8.85	0	1	other metabolic processes;other biological processes	mitochondrion;nucleus;other cell component	other molecular function	Pf00725, Pf02737	3033	ENSG00000138796	HADH	hsa:3033; J3KQ17; O00324; O00397; O00753; Q16836; Q4W5B4	Fatty acid beta-oxidation; Fatty acid biosynthesis; Mitochondrial long chain fatty acid beta-oxidation; Amino acid metabolism; Tryptophan metabolism; IL-18 signaling pathway	Beta oxidation of decanoyl-CoA to octanoyl-CoA-CoA; Beta oxidation of octanoyl-CoA to hexanoyl-CoA; Beta oxidation of hexanoyl-CoA to butanoyl-CoA; Beta oxidation of butanoyl-CoA to acetyl-CoA; Beta oxidation of lauroyl-CoA to decanoyl-CoA-CoA	11	0	30549.7		12296.1	24666.7	22314	18544.7		78213.8
FALSE	High	Master Protein	P02763	Alpha-1-acid glycoprotein 1 OS=Homo sapiens OX=9606 GN=ORM1 PE=1 SV=1	0.003	3.491	7	1	5	1	201	23.5	5.02	0	1	stress response;other biological processes	non-structural extracellular;other cell component		Pf00061	5004	ENSG00000229314	ORM1	B7ZKQ5; hsa:5004; P02763; Q5T539; Q5U067; Q8TC16	Vitamin D receptor pathway	Neutrophil degranulation; Platelet degranulation	3	0	153503	68025	49163	45030.3	40194.1	21332.6	20789.3	68497.6
FALSE	High	Master Protein	P25311	Zinc-alpha-2-glycoprotein OS=Homo sapiens OX=9606 GN=AZGP1 PE=1 SV=2	0.003	3.447	3	1	3	1	298	34.2	6.05	1.88	1	cell adhesion;RNA metabolism OR transcription;other metabolic processes;transport;other biological processes	non-structural extracellular;plasma membrane;other membranes	transporter activity;other molecular function	Pf00129, Pf07654	563	ENSG00000160862	AZGP1	D6W5T8; hsa:563; O60386; P25311; Q5XKQ4; Q8N4N0		Miscellaneous transport and binding events	1	0	52812.9	73059.3	48151.5	67783	51887.8	68113.2	38178.4	177319
FALSE	High	Master Protein	Q8NCH0	Carbohydrate sulfotransferase 14 OS=Homo sapiens OX=9606 GN=CHST14 PE=1 SV=2	0.006	3.413	3	1	1	1	376	43	9.48	0	1	protein metabolism;other metabolic processes	other membranes;ER/Golgi	other molecular function	Pf03567	113189	ENSG00000169105	CHST14	hsa:113189; Q6PJ31; Q6UXA0; Q8NCH0; Q96P94	Proteoglycan biosynthesis; Metapathway biotransformation Phase I and II	Dermatan sulfate biosynthesis; Defective CHST14 causes EDS, musculocontractural type	4	0
FALSE	High	Master Protein	O75888	Tumor necrosis factor ligand superfamily member 13 OS=Homo sapiens OX=9606 GN=TNFSF13 PE=1 SV=1	0.006	3.391	11	1	1	1	250	27.4	9.63	0	1	signal transduction;other biological processes	non-structural extracellular;other membranes;cytosol;nucleus;other cell component	signal transduction activity or receptor binding	Pf00229	8741	ENSG00000161955	TNFSF13	A8MYD5; B4DVT2; hsa:8741; O75888; Q541E1; Q5U0G8; Q96HV6; Q9P1M8; Q9P1M9	Spinal cord injury; Overview of proinflammatory and profibrotic mediators	TNFs bind their physiological receptors; HuR (ELAVL1) binds and stabilizes mRNA	4	0
FALSE	High	Master Protein	P55001	Microfibrillar-associated protein 2 OS=Homo sapiens OX=9606 GN=MFAP2 PE=1 SV=1	0.006	3.354	5	1	3	1	183	20.8	4.97	0	1	developmental processes;other biological processes	non-structural extracellular;extracellular matrix		Pf01549, Pf05507	4237	ENSG00000117122	MFAP2	hsa:4237; P55001; Q53X60; Q5JXY0	Canonical and non-canonical Notch signaling	Molecules associated with elastic fibres	3	0	53098.7		7465.89	20878.1	25270.7	131799	62536.9	277933
FALSE	High	Master Protein	P48061	Stromal cell-derived factor 1 OS=Homo sapiens OX=9606 GN=CXCL12 PE=1 SV=1	0.006	3.274	9	1	4	1	93	10.7	9.88	0	1	cell adhesion;cell organization and biogenesis;stress response;developmental processes;signal transduction;other biological processes	non-structural extracellular;plasma membrane;other membranes;nucleus;other cell component	signal transduction activity or receptor binding	Pf00048	6387	ENSG00000107562	CXCL12	B2R4G0; E7EVL0; H7BYN8; hsa:6387; P48061; Q2L985; Q2L986; Q2L988; Q5IT36; Q6ICW0; Q9H554	Allograft rejection; EV release from cardiac cells and their functional effects; Novel intracellular components of RIG-I-like receptor (RLR) pathway; Chemokine signaling pathway; Neovascularisation processes; Genes controlling nephrogenesis; SARS-CoV-2 innate immunity evasion and cell-specific immune response; Malignant pleural mesothelioma; Overview of proinflammatory and profibrotic mediators	G alpha (i) signalling events; Nuclear signaling by ERBB4; Estrogen-dependent gene expression; Chemokine receptors bind chemokines; Signaling by ROBO receptors	14	0					132482	129302	175603	230694
FALSE	High	Master Protein	O75380	NADH dehydrogenase [ubiquinone] iron-sulfur protein 6, mitochondrial OS=Homo sapiens OX=9606 GN=NDUFS6 PE=1 SV=1	0.006	3.233	19	1	1	1	124	13.7	8.28	0	1	other metabolic processes;transport	other membranes;mitochondrion	transporter activity;other molecular function	Pf10276	4726	ENSG00000145494	NDUFS6	hsa:4726; O75380	Electron transport chain: OXPHOS system in mitochondria; Nonalcoholic fatty liver disease; Oxidative phosphorylation	Complex I biogenesis	5	0	11543.6					23225.6
FALSE	High	Master Protein	A0A0J9YX35	Immunoglobulin heavy variable 3-64D OS=Homo sapiens OX=9606 GN=IGHV3-64D PE=3 SV=1	0.006	3.222	9	1	1	1	117	12.8	7.85	0	1	cell organization and biogenesis;stress response;transport;signal transduction;other biological processes	non-structural extracellular;plasma membrane;other membranes	signal transduction activity or receptor binding;other molecular function	Pf07686		ENSG00000282639	IGHV3-64D	A0A0J9YX35			0	0
FALSE	High	Master Protein	P35241	Radixin OS=Homo sapiens OX=9606 GN=RDX PE=1 SV=1	0.006	3.197	2	1	1	1	583	68.5	6.37	0	1	cell organization and biogenesis;signal transduction;other biological processes	plasma membrane;other membranes;cytoskeleton;other cell component	cytoskeletal activity;other molecular function	Pf00373, Pf00769, Pf09379, Pf09380, Pf20492	5962	ENSG00000137710	RDX	A7YIJ8; A7YIK0; A7YIK3; B7Z9U6; F5H1A7; hsa:5962; P35241; Q86Y61	Regulation of actin cytoskeleton	Sensory processing of sound by outer hair cells of the cochlea; Recycling pathway of L1; Sensory processing of sound by inner hair cells of the cochlea	4	0	14014.9				13973.2	22706.1	17949.2	56954.5
FALSE	High	Master Protein Candidate	P26038	Moesin OS=Homo sapiens OX=9606 GN=MSN PE=1 SV=3	0.006	3.197	2	1	1	1	577	67.8	6.4	0	1	cell adhesion;cell cycle OR cell proliferation;cell organization and biogenesis;developmental processes;other biological processes	plasma membrane;other membranes;cytosol;cytoskeleton;other cell component	signal transduction activity or receptor binding;cytoskeletal activity;nucleic acid binding activity;other molecular function	Pf00373, Pf00769, Pf09379, Pf09380, Pf20492	4478	ENSG00000147065	MSN	hsa:4478; P26038	Glial cell differentiation; AGE/RAGE pathway; Measles virus infection; 16p11.2 proximal deletion syndrome; Regulation of actin cytoskeleton	Gene and protein expression by JAK-STAT signaling after Interleukin-12 stimulation; Signaling by ALK fusions and activated point mutants; Sensory processing of sound by outer hair cells of the cochlea; Recycling pathway of L1; Sensory processing of sound by inner hair cells of the cochlea	10	0	14014.9				13973.2	22706.1	17949.2	56954.5
FALSE	High	Master Protein Candidate	P15311	Ezrin OS=Homo sapiens OX=9606 GN=EZR PE=1 SV=4	0.006	3.197	2	1	1	1	586	69.4	6.27	0	1	cell adhesion;cell cycle OR cell proliferation;cell organization and biogenesis;other metabolic processes;transport;signal transduction;other biological processes	plasma membrane;other membranes;cytosol;cytoskeleton;nucleus;other cytoplasmic organelle;other cell component	cytoskeletal activity;other molecular function	Pf00373, Pf00769, Pf09379, Pf09380, Pf20492	7430	ENSG00000092820	EZR	E1P5A8; hsa:7430; P15311; P23714; Q4VX75; Q96CU8; Q9NSJ4	Pathogenic Escherichia coli infection; AGE/RAGE pathway; VEGFA-VEGFR2 signaling pathway; 16p11.2 proximal deletion syndrome; CCL18 signaling pathway; Regulation of actin cytoskeleton	Sensory processing of sound by outer hair cells of the cochlea; Recycling pathway of L1; Sensory processing of sound by inner hair cells of the cochlea; Netrin-1 signaling	10	0	14014.9				13973.2	22706.1	17949.2	56954.5
FALSE	High	Master Protein	Q9BUR5	MICOS complex subunit MIC26 OS=Homo sapiens OX=9606 GN=APOO PE=1 SV=1	0.006	3.18	6	1	1	1	198	22.3	9.13	1.74	1	cell organization and biogenesis;transport	non-structural extracellular;other membranes;cytosol;mitochondrion;ER/Golgi		Pf09769	79135	ENSG00000184831	APOO	B2R4K9; hsa:79135; Q9BUR5; Q9H3J9		Cristae formation	1	0
FALSE	High	Master Protein	P19022	Cadherin-2 OS=Homo sapiens OX=9606 GN=CDH2 PE=1 SV=4	0.006	3.154	2	1	1	1	906	99.7	4.81	0	1	cell adhesion;cell organization and biogenesis;developmental processes;other biological processes	plasma membrane;other membranes;ER/Golgi;other cell component	other molecular function	Pf00028, Pf01049, Pf08758	1000	ENSG00000170558	CDH2	A8MWK3; B0YIY6; hsa:1000; P19022; Q14923; Q8N173	Neural crest differentiation; Arrhythmogenic right ventricular cardiomyopathy; Brain-derived neurotrophic factor (BDNF) signaling pathway; Primary focal segmental glomerulosclerosis (FSGS); Splicing factor NOVA regulated synaptic proteins; Epithelial to mesenchymal transition in colorectal cancer; Hippo signaling regulation pathways; Hippo-Merlin signaling dysregulation; Malignant pleural mesothe…	Regulation of Insulin-like Growth Factor (IGF) transport and uptake by Insulin-like Growth Factor Binding Proteins (IGFBPs); Post-translational protein phosphorylation; Adherens junctions interactions; Myogenesis	14	0	37413.2	13347.8	10362.3	16141.5	9281.06	21761.2		41020.7
FALSE	High	Master Protein	P00441	Superoxide dismutase [Cu-Zn] OS=Homo sapiens OX=9606 GN=SOD1 PE=1 SV=2	0.006	3.138	21	1	1	1	154	15.9	6.13	0	1	cell organization and biogenesis;other metabolic processes;stress response;transport;developmental processes;other biological processes	non-structural extracellular;cytosol;mitochondrion;nucleus;other cytoplasmic organelle;other cell component	other molecular function	Pf00080	6647	ENSG00000142168	SOD1	A6NHJ0; D3DSE4; hsa:6647; P00441; Q16669; Q16711; Q16838; Q16839; Q16840; Q6NR85	Selenium micronutrient network; Vitamin B12 metabolism; Folate metabolism; AGE/RAGE pathway; Dopamine metabolism; Amyotrophic lateral sclerosis (ALS); Copper homeostasis; Physico-chemical features and toxicity-associated pathways; One-carbon metabolism and related pathways; Oxidative stress response; Extracellular vesicles in the crosstalk of cardiac cells	Platelet degranulation ; Gene and protein expression by JAK-STAT signaling after Interleukin-12 stimulation; Detoxification of Reactive Oxygen Species	14	0
FALSE	High	Master Protein	Q15517	Corneodesmosin OS=Homo sapiens OX=9606 GN=CDSN PE=1 SV=3	0.006	3.138	3	1	3	1	529	51.5	8.35	0	1	cell adhesion;developmental processes;other biological processes	non-structural extracellular;plasma membrane;other membranes;other cell component	other molecular function		1041	ENSG00000137197; ENSG00000237114; ENSG00000237123; ENSG00000237165	CDSN	B0S7V2; B0UYZ7; hsa:1041; O43509; Q15517; Q5SQ85; Q5STD2; Q7LA70; Q7LA71; Q86Z04; Q8IZU4; Q8IZU5; Q8IZU6; Q8N5P3; Q95IF9; Q9NP52; Q9NPE0; Q9NPG5; Q9NRH4; Q9NRH5; Q9NRH6; Q9NRH7; Q9NRH8; Q9UBH8; Q9UIN6; Q9UIN7; Q9UIN8; Q9UIN9; Q9UIP0		Formation of the cornified envelope	1	0	14558.6	25508.2	38646.3		31251	30369.3	16534.4	34212.8
FALSE	High	Master Protein	P13671	Complement component C6 OS=Homo sapiens OX=9606 GN=C6 PE=1 SV=3	0.006	3.113	4	2	2	2	934	104.7	6.76	0	2	stress response;developmental processes;other biological processes	non-structural extracellular;plasma membrane;other membranes		Pf00057, Pf00084, Pf00090, Pf01823	729	ENSG00000039537	C6	hsa:729; P13671	Allograft rejection; Complement system; Cells and molecules involved in local acute inflammatory response ; Complement system in neuronal development and plasticity; Complement activation; Complement and coagulation cascades	Regulation of Complement cascade; Terminal pathway of complement	8	0
FALSE	High	Master Protein	P12273	Prolactin-inducible protein OS=Homo sapiens OX=9606 GN=PIP PE=1 SV=1	0.005	3.084	8	1	1	1	146	16.6	8.05	0	1	protein metabolism;other biological processes	non-structural extracellular;nucleus	cytoskeletal activity;other molecular function	Pf05326	5304	ENSG00000159763	PIP	A0A963; A0A9C3; A0A9F3; A4D2I1; hsa:5304; P12273		Miscellaneous transport and binding events	1	0		53878.9	25402.3	21494.3	28626.2		32541.5	35294.1
FALSE	High	Master Protein	P10606	Cytochrome c oxidase subunit 5B, mitochondrial OS=Homo sapiens OX=9606 GN=COX5B PE=1 SV=2	0.005	3.076	9	1	4	1	129	13.7	8.81	1.89	1	other metabolic processes;transport;other biological processes	other membranes;mitochondrion	transporter activity;other molecular function	Pf01215	1329	ENSG00000135940	COX5B	hsa:1329; P10606; Q53YB7; Q96J18; Q99610	Electron transport chain: OXPHOS system in mitochondria; Nonalcoholic fatty liver disease; Mitochondrial complex IV assembly	Respiratory electron transport; TP53 Regulates Metabolic Genes; Cytoprotection by HMOX1	6	0	63775.6	44793.9	34755.5	48957.9	34057.9	57668.5		125753
FALSE	High	Master Protein	Q6YN16	Hydroxysteroid dehydrogenase-like protein 2 OS=Homo sapiens OX=9606 GN=HSDL2 PE=1 SV=1	0.005	3.07	3	1	2	1	418	45.4	7.99	0	1		mitochondrion;other cytoplasmic organelle	other molecular function	Pf00106, Pf02036	84263	ENSG00000119471	HSDL2	A8K1L4; A8K8X1; A8MSV3; hsa:84263; Q658M8; Q6YN16; Q9BT58			0	0	28477.4	27300.2	13441.7	31877.9				21345.8
FALSE	High	Master Protein	O75208	Ubiquinone biosynthesis protein COQ9, mitochondrial OS=Homo sapiens OX=9606 GN=COQ9 PE=1 SV=1	0.005	3.029	9	2	2	2	318	35.5	5.94	0	2	other metabolic processes	other membranes;mitochondrion	other molecular function	Pf08511	57017	ENSG00000088682	COQ9	A8K3L2; hsa:57017; O75208; Q7L5V7; Q7Z5T6; Q8NBL4; Q9NTJ2; Q9P056		Ubiquinol biosynthesis	1	0	27230.3	17543.5	14506.6	25872.6	11753.3	13534.3		40560.5
FALSE	High	Master Protein	Q9Y2Q3	Glutathione S-transferase kappa 1 OS=Homo sapiens OX=9606 GN=GSTK1 PE=1 SV=3	0.005	2.978	7	1	1	1	226	25.5	8.41	0	1	other metabolic processes;other biological processes	cytosol;mitochondrion;other cytoplasmic organelle	other molecular function	Pf01323	373156	ENSG00000197448	GSTK1	B4DIH1; B4DSY2; hsa:373156; Q6P4H0; Q7Z520; Q9P1S4; Q9Y2Q3	Metapathway biotransformation Phase I and II	Peroxisomal protein import; Glutathione conjugation	3	0
FALSE	High	Master Protein	O14639	Actin-binding LIM protein 1 OS=Homo sapiens OX=9606 GN=ABLIM1 PE=1 SV=3	0.005	2.972	2	1	1	1	778	87.6	8.59	0	1	cell organization and biogenesis;developmental processes;other biological processes	cytoskeleton;other cell component	cytoskeletal activity;other molecular function	Pf00412, Pf02209, Pf16182	3983	ENSG00000099204	ABLIM1	A6NI16; A6NJ06; A8MXA9; B3KVH2; hsa:3983; O14639; Q15039; Q5JVV1; Q5JVV2; Q5T6N2; Q5T6N3; Q5T6N5; Q68CQ9; Q9BUP1	Male infertility	DCC mediated attractive signaling	2	0
FALSE	High	Master Protein	Q01955	Collagen alpha-3(IV) chain OS=Homo sapiens OX=9606 GN=COL4A3 PE=1 SV=3	0.005	2.933	1	1	1	1	1670	161.7	9.16	2.22	1	cell adhesion;cell organization and biogenesis;developmental processes;signal transduction;other biological processes	non-structural extracellular;extracellular matrix;ER/Golgi;other cell component	signal transduction activity or receptor binding;enzyme regulator activity;extracellular structural activity;other molecular function	Pf01391, Pf01413	1285	ENSG00000169031	COL4A3	hsa:1285; Q01955; Q53QQ1; Q53R14; Q53RW8; Q9BQT2; Q9NYC4; Q9UDJ9; Q9UDK9; Q9UDL0; Q9UDL1	Primary focal segmental glomerulosclerosis (FSGS); PI3K-Akt signaling pathway; Epithelial to mesenchymal transition in colorectal cancer; Small cell lung cancer; Nephrotic syndrome; Malignant pleural mesothelioma	ECM proteoglycans; Non-integrin membrane-ECM interactions; Laminin interactions; Collagen degradation; Integrin cell surface interactions; Collagen chain trimerization; Anchoring fibril formation; Crosslinking of collagen fibrils; Signaling by PDGF; NCAM1 interactions	19	0		27011.4	24723.4	32599.8			108228	410276
FALSE	High	Master Protein	O00151	PDZ and LIM domain protein 1 OS=Homo sapiens OX=9606 GN=PDLIM1 PE=1 SV=4	0.005	2.923	5	1	3	1	329	36	7.02	0	1	cell organization and biogenesis;stress response;developmental processes;other biological processes	cytoskeleton;other cell component	cytoskeletal activity;other molecular function	Pf00412, Pf00595, Pf15936	9124	ENSG00000107438	PDLIM1	B2RBS6; hsa:9124; O00151; Q5VZH5; Q9BPZ9			0	0	26624.4	15373.6	14263.7	17889.5	35999.9	45534.2	9845.67	76487.6
FALSE	High	Master Protein	P31944	Caspase-14 OS=Homo sapiens OX=9606 GN=CASP14 PE=1 SV=2	0.005	2.913	5	1	1	1	242	27.7	5.58	0	1	protein metabolism;developmental processes;other biological processes	cytosol;cytoskeleton;mitochondrion;nucleus;other cell component	other molecular function	Pf00656	23581	ENSG00000105141	CASP14	hsa:23581; O95823; P31944; Q3SYC9	Vitamin D receptor pathway	Formation of the cornified envelope	2	0	10580	37535.6	48337.8	32369.4	24650.6		19788.3	36379.5
FALSE	High	Master Protein	Q92523	Carnitine O-palmitoyltransferase 1, muscle isoform OS=Homo sapiens OX=9606 GN=CPT1B PE=1 SV=2	0.005	2.902	2	1	1	1	772	87.7	8.62	0	1	other metabolic processes;transport;other biological processes	other membranes;mitochondrion	other molecular function	Pf00755, Pf16484	1375	ENSG00000205560	CPT1B	B7Z4U4; B7Z5T8; E9PCP2; hsa:1375; Q13389; Q92523; Q99655; Q9BY90	AMP-activated protein kinase (AMPK) signaling; Fatty acid beta-oxidation; PPAR signaling pathway; Thermogenesis	Signaling by Retinoic Acid; Carnitine metabolism	6	0	43690.3	17580.7	19343.2	31246.6	16624.4			49387.3
FALSE	High	Master Protein	P25940	Collagen alpha-3(V) chain OS=Homo sapiens OX=9606 GN=COL5A3 PE=1 SV=3	0.005	2.88	1	1	1	1	1745	172	6.87	1.81	1	cell adhesion;cell organization and biogenesis;developmental processes	non-structural extracellular;extracellular matrix;ER/Golgi	extracellular structural activity;other molecular function	Pf01391, Pf01410	50509	ENSG00000080573	COL5A3	hsa:50509; P25940; Q9NZQ6	miRNA targets in ECM and membrane receptors; Focal adhesion; Focal adhesion: PI3K-Akt-mTOR-signaling pathway	ECM proteoglycans; MET activates PTK2 signaling; Collagen degradation; Assembly of collagen fibrils and other multimeric structures; Integrin cell surface interactions; Collagen chain trimerization; Syndecan interactions; Signaling by PDGF; NCAM1 interactions	15	0	9326.77					17884.4	9986.29	68495.6
FALSE	High	Master Protein	P01040	Cystatin-A OS=Homo sapiens OX=9606 GN=CSTA PE=1 SV=1	0.005	2.873	12	1	2	1	98	11	5.5	0	1	cell adhesion;protein metabolism;other metabolic processes;developmental processes;other biological processes	non-structural extracellular;plasma membrane;cytosol;nucleus;other cell component	enzyme regulator activity;other molecular function	Pf00031	1475	ENSG00000121552	CSTA	hsa:1475; P01040; Q6IB90		Formation of the cornified envelope	1	0	12795.2	40401	46280.2	23939.2		9236.97	32285.1	55512
FALSE	High	Master Protein	Q8IUX7	Adipocyte enhancer-binding protein 1 OS=Homo sapiens OX=9606 GN=AEBP1 PE=1 SV=1	0.005	2.857	1	1	1	1	1158	130.8	5.11	0	1	protein metabolism;other biological processes	nucleus;other cell component	nucleic acid binding activity;other molecular function	Pf00246, Pf00754, Pf13620	165	ENSG00000106624	AEBP1	hsa:165; Q14113; Q59ER7; Q6ZSC7; Q7KZ79; Q8IUX7			0	0
FALSE	High	Master Protein	Q9HD89	Resistin OS=Homo sapiens OX=9606 GN=RETN PE=1 SV=1	0.005	2.849	10	1	1	1	108	11.4	6.86	0	1	signal transduction;other biological processes	non-structural extracellular;nucleus;other cytoplasmic organelle;other cell component	signal transduction activity or receptor binding	Pf06954	56729	ENSG00000104918	RETN	D6W649; hsa:56729; Q540D9; Q76B53; Q9HD89	Adipogenesis; Resistin as a regulator of inflammation	Neutrophil degranulation; FOXO-mediated transcription of oxidative stress, metabolic and neuronal genes	4	0						29471.5
FALSE	High	Master Protein	O94769	Extracellular matrix protein 2 OS=Homo sapiens OX=9606 GN=ECM2 PE=2 SV=1	0.005	2.847	2	1	1	1	699	79.7	5.41	0	1	cell adhesion;cell organization and biogenesis;other biological processes	non-structural extracellular;extracellular matrix	signal transduction activity or receptor binding;other molecular function	Pf00093, Pf00560, Pf13855	1842	ENSG00000106823	ECM2	B2R730; E2PU11; hsa:1842; O94769; Q5T9F2; Q7Z3D0			0	0
FALSE	High	Master Protein	Q16555	Dihydropyrimidinase-related protein 2 OS=Homo sapiens OX=9606 GN=DPYSL2 PE=1 SV=1	0.005	2.808	2	1	1	1	572	62.3	6.38	0	1	cell organization and biogenesis;other metabolic processes;transport;developmental processes;signal transduction;other biological processes	plasma membrane;other membranes;cytosol;cytoskeleton	cytoskeletal activity;other molecular function	Pf01979	1808	ENSG00000092964	DPYSL2	A8K5H2; B4DR31; D3DSS7; hsa:1808; O00424; Q16555	Microtubule cytoskeleton regulation; Brain-derived neurotrophic factor (BDNF) signaling pathway	Recycling pathway of L1; CRMPs in Sema3A signaling	4	0
FALSE	High	Master Protein	P07900	Heat shock protein HSP 90-alpha OS=Homo sapiens OX=9606 GN=HSP90AA1 PE=1 SV=5	0.005	2.804	2	1	2	1	732	84.6	5.02	0	1	cell organization and biogenesis;protein metabolism;DNA metabolism;other metabolic processes;stress response;transport;developmental processes;other biological processes	non-structural extracellular;plasma membrane;other membranes;cytosol;mitochondrion;nucleus;other cytoplasmic organelle;other cell component	enzyme regulator activity;cytoskeletal activity;other molecular function	Pf00183, Pf02518	3320	ENSG00000080824	HSP90AA1	A8K500; B3KPJ9; hsa:3320; P07900; Q2PP14; Q5CAQ6; Q5CAQ7; Q9BVQ5	Nucleotide-binding oligomerization domain (NOD) pathway; TNF-alpha signaling pathway; Corticotropin-releasing hormone signaling pathway; Aryl hydrocarbon receptor pathway; Ebstein-Barr virus LMP1 signaling; Aryl hydrocarbon receptor pathway; Constitutive androstane receptor pathway; Pregnane X receptor pathway; Glucocorticoid receptor pathway; Nuclear receptors meta-pathway; NRF2 pathway; VEGFA-V…	Regulation of actin dynamics for phagocytic cup formation; Neutrophil degranulation; Interleukin-4 and Interleukin-13 signaling; Extra-nuclear estrogen signaling; Estrogen-dependent gene expression; The role of GTSE1 in G2/M progression after G2 checkpoint; HSP90 chaperone cycle for steroid hormone receptors (SHR) in the presence of ligand; Recruitment of NuMA to mitotic centrosomes; Aggrephagy; …	65	0	46349.6	33855.3	30246.1	53105.6	39007.6	40900.1	28203.7	129225
FALSE	High	Master Protein Candidate	P08238	Heat shock protein HSP 90-beta OS=Homo sapiens OX=9606 GN=HSP90AB1 PE=1 SV=4	0.005	2.804	2	1	2	1	724	83.2	5.03	0	1	cell organization and biogenesis;DNA metabolism;other metabolic processes;stress response;developmental processes;other biological processes	non-structural extracellular;plasma membrane;other membranes;cytosol;nucleus;other cytoplasmic organelle;other cell component	signal transduction activity or receptor binding;enzyme regulator activity;cytoskeletal activity;nucleic acid binding activity;other molecular function	Pf00183, Pf02518	3326	ENSG00000096384	HSP90AB1	B2R5P0; hsa:3326; P08238; Q5T9W7; Q9NQW0; Q9NTK6	Nuclear receptors meta-pathway; NRF2 pathway; Focal adhesion: PI3K-Akt-mTOR-signaling pathway; PI3K-Akt signaling pathway	Regulation of actin dynamics for phagocytic cup formation; Neutrophil degranulation; Purinergic signaling in leishmaniasis infection; Estrogen-dependent gene expression; The role of GTSE1 in G2/M progression after G2 checkpoint; HSP90 chaperone cycle for steroid hormone receptors (SHR) in the presence of ligand; Potential therapeutics for SARS; Sema3A PAK dependent Axon repulsion; DDX58/IFIH1-med…	22	0	46349.6	33855.3	30246.1	53105.6	39007.6	40900.1	28203.7	129225
FALSE	High	Master Protein Candidate	Q12931	Heat shock protein 75 kDa, mitochondrial OS=Homo sapiens OX=9606 GN=TRAP1 PE=1 SV=3	0.005	2.804	2	1	2	1	704	80.1	8.21	0	1	other biological processes	other membranes;mitochondrion;nucleus	signal transduction activity or receptor binding;other molecular function	Pf00183, Pf02518	10131	ENSG00000126602	TRAP1	B4DR68; D3DUC8; F5H897; hsa:10131; O43642; O75235; Q12931; Q9UHL5	TNF-alpha signaling pathway; TGF-beta signaling pathway	Respiratory electron transport	3	0	46349.6	33855.3	30246.1	53105.6	39007.6	40900.1	28203.7	129225
FALSE	High	Master Protein	Q9Y277	Voltage-dependent anion-selective channel protein 3 OS=Homo sapiens OX=9606 GN=VDAC3 PE=1 SV=1	0.005	2.759	7	1	1	1	283	30.6	8.66	0	1	transport;other biological processes	other membranes;mitochondrion	transporter activity;other molecular function	Pf01459	7419	ENSG00000078668	VDAC3	hsa:7419; Q9UIS0; Q9Y277	Alzheimer's disease and miRNA effects; Ferroptosis; Hepatitis B infection; Alzheimer's disease	Ub-specific processing proteases; Mitochondrial calcium ion transport	6	0	10893.1	13551.2	14704.9	12300.3		12471.3	12557.6	42983.6
FALSE	High	Master Protein	P03952	Plasma kallikrein OS=Homo sapiens OX=9606 GN=KLKB1 PE=1 SV=1	0.005	2.75	2	1	1	1	638	71.3	8.22	1.71	1	protein metabolism;other metabolic processes;stress response;other biological processes	non-structural extracellular;plasma membrane;other membranes	other molecular function	Pf00024, Pf00089	3818	ENSG00000164344	KLKB1	A6NH96; B2R8H9; hsa:3818; P03952; Q17RE8; Q17RE9; Q4W5C3	Blood clotting cascade; Complement system; RAS and bradykinin pathways in COVID-19; Kinin-Kallikrein pathway; Complement and coagulation cascades	Intrinsic Pathway of Fibrin Clot Formation; Activation of Matrix Metalloproteinases; Defective factor XII causes hereditary angioedema; Defective SERPING1 causes hereditary angioedema	9	0					63081.7	94901.1	56796.3	129998
FALSE	High	Master Protein	Q5VTT5	Myomesin-3 OS=Homo sapiens OX=9606 GN=MYOM3 PE=1 SV=1	0.005	2.741	1	1	1	1	1437	162.1	6.23	0	1	other biological processes	cytoskeleton	cytoskeletal activity;other molecular function	Pf00041, Pf00047, Pf07679	127294	ENSG00000142661	MYOM3	A6NF75; hsa:127294; Q5VTT5; Q5VTT6; Q6AWC0; Q6AWC1; Q6NXF9; Q6ZRG7; Q7Z3G9; Q8NA11; Q96C54			0	0
FALSE	High	Master Protein	O75964	ATP synthase subunit g, mitochondrial OS=Homo sapiens OX=9606 GN=ATP5MG PE=1 SV=3	0.005	2.719	11	1	1	1	103	11.4	9.64	0	1	other metabolic processes;transport	other membranes;mitochondrion	transporter activity	Pf04718	10632	ENSG00000167283	ATP5MG	A8K0K3; hsa:10632; O75964; Q96BV6; Q9UBZ7	Electron transport chain: OXPHOS system in mitochondria; Oxidative phosphorylation	Cristae formation; Formation of ATP by chemiosmotic coupling	4	0	34592.9			29318.5	14100.7	15128.5		20100.4
FALSE	High	Master Protein	O00483	Cytochrome c oxidase subunit NDUFA4 OS=Homo sapiens OX=9606 GN=NDUFA4 PE=1 SV=1	0.005	2.694	12	1	1	1	81	9.4	9.38	0	1	other metabolic processes;transport;other biological processes	other membranes;mitochondrion	transporter activity;other molecular function	Pf06522	4697	ENSG00000189043	NDUFA4	A4D109; hsa:4697; O00483; Q6FHN5	Electron transport chain: OXPHOS system in mitochondria; Nonalcoholic fatty liver disease; Mitochondrial complex IV assembly; Oxidative phosphorylation	Respiratory electron transport; TP53 Regulates Metabolic Genes; Cytoprotection by HMOX1	7	0	22989.7	9169.16	13760.5	13986.2		53983.5	16875.4	29029.4
FALSE	High	Master Protein	Q06033	Inter-alpha-trypsin inhibitor heavy chain H3 OS=Homo sapiens OX=9606 GN=ITIH3 PE=1 SV=2	0.005	2.691	2	1	1	1	890	99.8	5.74	0	1	other metabolic processes;other biological processes	non-structural extracellular;other cell component	enzyme regulator activity	Pf00092, Pf06668, Pf08487	3699	ENSG00000162267	ITIH3	hsa:3699; Q06033; Q3B7H5; Q53F06; Q6LAM2; Q99085	Network map of SARS-CoV-2 signaling pathway	Platelet degranulation	2	0
FALSE	High	Master Protein	P00740	Coagulation factor IX OS=Homo sapiens OX=9606 GN=F9 PE=1 SV=2	0.005	2.613	3	1	1	1	461	51.7	5.47	0	1	protein metabolism;other metabolic processes;stress response	non-structural extracellular;plasma membrane;other membranes;ER/Golgi	other molecular function	Pf00008, Pf00089, Pf00594, Pf14670	2158	ENSG00000101981	F9	A8K9N4; F2RM36; hsa:2158; P00740; Q5FBE1; Q5JYJ8	Blood clotting cascade; Complement and coagulation cascades	Intrinsic Pathway of Fibrin Clot Formation; Defective factor IX causes thrombophilia; Defective cofactor function of FVIIIa variant; Defective F9 variant does not activate FX; Gamma-carboxylation of protein precursors; Transport of gamma-carboxylated protein precursors from the endoplasmic reticulum to the Golgi apparatus; Removal of aminoterminal propeptides from gamma-carboxylated proteins; Ext…	13	0						26665.2	14550.4	42973
FALSE	High	Master Protein	P01624	Immunoglobulin kappa variable 3-15 OS=Homo sapiens OX=9606 GN=IGKV3-15 PE=1 SV=2	0.005	2.601	8	1	2	1	115	12.5	5.19	0	1	other biological processes	non-structural extracellular;plasma membrane;other membranes;other cell component	other molecular function	Pf07686		ENSG00000244437; ENSG00000282447	IGKV3-15	A0A0B4J1T9; P01624; P04207		Initial triggering of complement; Classical antibody-mediated complement activation; Immunoregulatory interactions between a Lymphoid and a non-Lymphoid cell; Cell surface interactions at the vascular wall; FCGR activation; Regulation of actin dynamics for phagocytic cup formation; Role of phospholipids in phagocytosis; Scavenging of heme from plasma; Role of LAT2/NTAL/LAB on calcium mobilization…	18	0	6562.51				176225	409077	130020	571957
FALSE	High	Master Protein Candidate	A0A075B6H7	Probable non-functional immunoglobulin kappa variable 3-7 OS=Homo sapiens OX=9606 GN=IGKV3-7 PE=1 SV=1	0.005	2.601	8	1	2	1	116	12.8	5.25	0	1	other biological processes	non-structural extracellular;plasma membrane;other membranes;other cell component		Pf07686		ENSG00000243063; ENSG00000282310	IGKV3-7	A0A075B6H7			0	0	6562.51				176225	409077	130020	571957
FALSE	High	Master Protein Candidate	A0A0C4DH55	Immunoglobulin kappa variable 3D-7 OS=Homo sapiens OX=9606 GN=IGKV3D-7 PE=3 SV=5	0.005	2.601	8	1	2	1	119	13.1	5.94	0	1	other biological processes	non-structural extracellular;plasma membrane;other membranes;other cell component		Pf07686		ENSG00000228325; ENSG00000275777	IGKV3D-7	A0A0C4DH55			0	0	6562.51				176225	409077	130020	571957
FALSE	High	Master Protein	P07996	Thrombospondin-1 OS=Homo sapiens OX=9606 GN=THBS1 PE=1 SV=2	0.005	2.59	1	1	1	1	1170	129.3	4.94	0	1	cell adhesion;cell organization and biogenesis;protein metabolism;other metabolic processes;stress response;transport;developmental processes;other biological processes	non-structural extracellular;extracellular matrix;plasma membrane;other membranes;cytosol;ER/Golgi;other cell component	signal transduction activity or receptor binding;other molecular function	Pf00090, Pf00093, Pf02412, Pf05735	7057	ENSG00000137801	THBS1	A8K6H4; B4E3J7; B9EGH6; hsa:7057; P07996; Q15667; Q59E99	Complement system; Bladder cancer; Apoptosis-related network due to altered Notch3 in ovarian cancer; miRNA targets in ECM and membrane receptors; Focal adhesion; TGF-beta signaling pathway; Focal adhesion: PI3K-Akt-mTOR-signaling pathway; PI3K-Akt signaling pathway; Inflammatory response pathway; Male infertility; TGF-beta receptor signaling in skeletal dysplasias; p53 transcriptional gene netwo…	Platelet degranulation ; Integrin cell surface interactions; Syndecan interactions; Signaling by PDGF; RUNX1 regulates genes involved in megakaryocyte differentiation and platelet function; Defective B3GALTL causes PpS; O-glycosylation of TSR domain-containing proteins	20	0						39617.7		67127.5
FALSE	High	Master Protein	P14210	Hepatocyte growth factor OS=Homo sapiens OX=9606 GN=HGF PE=1 SV=2	0.01	2.53	1	1	1	1	728	83.1	7.88	2.05	1	cell-cell signaling;cell cycle OR cell proliferation;protein metabolism;other metabolic processes;developmental processes;signal transduction;other biological processes	non-structural extracellular;other cell component	signal transduction activity or receptor binding;other molecular function	Pf00024, Pf00051, Pf00089	3082	ENSG00000019991	HGF	A1L3U6; hsa:3082; P14210; Q02935; Q13494; Q14519; Q3KRB2; Q8TCE2; Q9BYL9; Q9BYM0; Q9UDU6	Pluripotent stem cell differentiation pathway; Extracellular vesicle-mediated signaling in recipient cells; Nuclear receptors meta-pathway; NRF2 pathway; Focal adhesion; Hepatocyte growth factor receptor signaling; Lung fibrosis; Focal adhesion: PI3K-Akt-mTOR-signaling pathway; PI3K-Akt signaling pathway; EGFR tyrosine kinase inhibitor resistance; Malignant pleural mesothelioma	Platelet degranulation ; Interleukin-4 and Interleukin-13 signaling; MET activates PTK2 signaling; Negative regulation of MET activity; PIP3 activates AKT signaling; Constitutive Signaling by Aberrant PI3K in Cancer; PI5P, PP2A and IER3 Regulate PI3K/AKT Signaling; RAF/MAP kinase cascade; Interleukin-7 signaling; MET Receptor Activation; MET activates RAS signaling; MET interacts with TNS protein…	29	0
FALSE	High	Master Protein	O75323	Protein NipSnap homolog 2 OS=Homo sapiens OX=9606 GN=NIPSNAP2 PE=1 SV=1	0.01	2.511	3	1	3	1	286	33.7	9.36	0	1	cell organization and biogenesis;other metabolic processes;other biological processes	other membranes;mitochondrion		Pf07978	2631	ENSG00000146729	NIPSNAP2	C9IYJ3; hsa:2631; O43801; O75323; Q53X96		RHOJ GTPase cycle; RHOH GTPase cycle	2	0	69982.1	88512.7	42513.5	97662.8	52513.5	103177	40915.1	183715
FALSE	High	Master Protein	P01714	Immunoglobulin lambda variable 3-19 OS=Homo sapiens OX=9606 GN=IGLV3-19 PE=1 SV=2	0.01	2.496	8	1	1	1	112	12	4.96	0	1	other biological processes	non-structural extracellular;plasma membrane;other membranes;other cell component	other molecular function	Pf07686		ENSG00000211663	IGLV3-19	A0A075B6J8; P01714		Initial triggering of complement; Classical antibody-mediated complement activation; Immunoregulatory interactions between a Lymphoid and a non-Lymphoid cell; Cell surface interactions at the vascular wall; FCGR activation; Regulation of actin dynamics for phagocytic cup formation; Role of phospholipids in phagocytosis; Scavenging of heme from plasma; Role of LAT2/NTAL/LAB on calcium mobilization…	18	0
FALSE	High	Master Protein	P28072	Proteasome subunit beta type-6 OS=Homo sapiens OX=9606 GN=PSMB6 PE=1 SV=4	0.01	2.495	5	1	1	1	239	25.3	4.92	0	1	protein metabolism;other metabolic processes	cytosol;nucleus;other cell component	other molecular function	Pf00227	5694	ENSG00000142507	PSMB6	hsa:5694; P28072; Q96J55	Proteasome degradation; Alzheimer's disease and miRNA effects; Alzheimer's disease	FCERI mediated NF-kB activation; ER-Phagosome pathway; AUF1 (hnRNP D0) binds and destabilizes mRNA; MAPK6/MAPK4 signaling; UCH proteinases; Ub-specific processing proteases; RUNX1 regulates transcription of genes involved in differentiation of HSCs; The role of GTSE1 in G2/M progression after G2 checkpoint; Downstream TCR signaling; Antigen processing: Ubiquitination & Proteasome degradation; Act…	60	0		13166.4		15073.6		10880.5		14477.9
FALSE	High	Master Protein	P15121	Aldo-keto reductase family 1 member B1 OS=Homo sapiens OX=9606 GN=AKR1B1 PE=1 SV=3	0.01	2.487	3	1	1	1	316	35.8	6.98	0	1	other metabolic processes;stress response;developmental processes;signal transduction;other biological processes	non-structural extracellular;cytosol;nucleus;other cytoplasmic organelle;other cell component	other molecular function	Pf00248	231	ENSG00000085662	AKR1B1	B2R8N3; hsa:231; P15121; Q5U031; Q6FGA4; Q6ICP2; Q9BS21; Q9UCI9	Eicosanoid metabolism via cyclooxygenases (COX); Polyol pathway; Metapathway biotransformation Phase I and II	Pregnenolone biosynthesis; Fructose biosynthesis	5	0	33723.7	20498.9		28669.5	29071.8	20111.1	14333.2	51014.3
FALSE	High	Master Protein Candidate	C9JRZ8	Aldo-keto reductase family 1 member B15 OS=Homo sapiens OX=9606 GN=AKR1B15 PE=1 SV=2	0.01	2.487	3	1	1	1	316	36.5	6.7	0	1	other metabolic processes	cytosol;mitochondrion	other molecular function	Pf00248	441282	ENSG00000227471	AKR1B15	C9J3V2; C9JRZ8; hsa:441282		Estrogen biosynthesis	1	0	33723.7	20498.9		28669.5	29071.8	20111.1	14333.2	51014.3
FALSE	High	Master Protein	Q13813	Spectrin alpha chain, non-erythrocytic 1 OS=Homo sapiens OX=9606 GN=SPTAN1 PE=1 SV=3	0.01	2.481	1	1	1	1	2472	284.4	5.35	0	1	cell organization and biogenesis	non-structural extracellular;other membranes;cytosol;cytoskeleton;other cell component	cytoskeletal activity;other molecular function	Pf00018, Pf00435, Pf08726, Pf13499	6709	ENSG00000197694	SPTAN1	hsa:6709; Q13186; Q13813; Q15324; Q16606; Q59EF1; Q5VXV5; Q5VXV6; Q7Z6M5; Q9P0V0	Fas ligand pathway and stress induction of heat shock proteins	Neutrophil degranulation; Nephrin family interactions; Sensory processing of sound by outer hair cells of the cochlea; Caspase-mediated cleavage of cytoskeletal proteins; RHOV GTPase cycle; RAF/MAP kinase cascade; Sensory processing of sound by inner hair cells of the cochlea; Interaction between L1 and Ankyrins; COPI-mediated anterograde transport; RHOU GTPase cycle; NCAM signaling for neurite o…	12	0
FALSE	High	Master Protein	Q8NES3	Beta-1,3-N-acetylglucosaminyltransferase lunatic fringe OS=Homo sapiens OX=9606 GN=LFNG PE=1 SV=2	0.01	2.473	2	1	1	1	379	41.7	9.17	0	1	developmental processes;other biological processes	non-structural extracellular;other membranes;ER/Golgi	other molecular function	Pf02434	3955	ENSG00000106003	LFNG	B3KTY6; B5MCR5; hsa:3955; O00589; Q8NES3; Q96C39; Q9UJW5	Notch signaling; Gene regulatory network modelling somitogenesis ; Somitogenesis in the context of spondylocostal dysostosis	Pre-NOTCH Processing in Golgi; Defective LFNG causes SCDO3	5	0
FALSE	High	Master Protein	P19827	Inter-alpha-trypsin inhibitor heavy chain H1 OS=Homo sapiens OX=9606 GN=ITIH1 PE=1 SV=3	0.01	2.434	2	1	1	1	911	101.3	6.79	0	1	other metabolic processes;other biological processes	non-structural extracellular	enzyme regulator activity;other molecular function	Pf00092, Pf06668, Pf08487	3697	ENSG00000055957	ITIH1	A8K9N5; B2RAH9; B7Z558; B7Z8C0; F5H165; F5H7Y8; hsa:3697; P19827; P78455; Q01746; Q562G1			0	0						53279.6		39312.6
FALSE	High	Master Protein	P21912	Succinate dehydrogenase [ubiquinone] iron-sulfur subunit, mitochondrial OS=Homo sapiens OX=9606 GN=SDHB PE=1 SV=3	0.01	2.414	4	1	2	1	280	31.6	8.76	0	1	other metabolic processes	plasma membrane;other membranes;mitochondrion;nucleus	other molecular function	Pf13085, Pf13534	6390	ENSG00000117118	SDHB	B2R545; hsa:6390; P21912; Q0QEY7; Q9NQ12	Electron transport chain: OXPHOS system in mitochondria; Metabolic reprogramming in colon cancer; Nonalcoholic fatty liver disease; Mitochondrial complex II assembly; TCA cycle (aka Krebs or citric acid cycle)	Respiratory electron transport; Citric acid cycle (TCA cycle)	7	0		20672.6				24784.3
FALSE	High	Master Protein	Q14520	Hyaluronan-binding protein 2 OS=Homo sapiens OX=9606 GN=HABP2 PE=1 SV=1	0.01	2.413	3	1	1	1	560	62.6	6.54	0	1	cell adhesion;protein metabolism	non-structural extracellular	other molecular function	Pf00008, Pf00051, Pf00089	3026	ENSG00000148702	HABP2	A8K467; B7Z8U5; F5H5M6; hsa:3026; O00663; Q14520			0	0
FALSE	High	Master Protein	P00846	ATP synthase subunit a OS=Homo sapiens OX=9606 GN=MT-ATP6 PE=1 SV=1	0.01	2.392	4	1	3	1	226	24.8	10.1	0	1	other metabolic processes;stress response;transport;other biological processes	other membranes;mitochondrion	transporter activity	Pf00119	4508	ENSG00000198899	MT-ATP6	hsa:4508; P00846; Q34772; Q5S8W5; Q5S9E7; Q5S9I6; Q5SA31; Q6RPB7; Q6VHC0; Q6VHE0; Q6WQF4; Q7YCC1; Q7YCF8; Q7YCG1; Q85KU8; Q85KX1; Q85L05; Q8HNQ4; Q8HNQ8; Q8WCX6; Q9B2U5; Q9B2Z2	Electron transport chain: OXPHOS system in mitochondria; 7q11.23 copy number variation syndrome; Oxidative phosphorylation	Cristae formation; Formation of ATP by chemiosmotic coupling	5	0	37821.7	24415.7	31849	32280.8	19580.4	30703.2		68015.2
FALSE	High	Master Protein	Q641Q3	Meteorin-like protein OS=Homo sapiens OX=9606 GN=METRNL PE=2 SV=1	0.01	2.346	5	1	1	1	311	34.4	8.35	0	1	stress response;signal transduction;other biological processes	non-structural extracellular	signal transduction activity or receptor binding		284207	ENSG00000176845; ENSG00000275031	METRNL	B3KSJ5; hsa:284207; Q641Q3; Q86VM0			0	0
FALSE	High	Master Protein	P08311	Cathepsin G OS=Homo sapiens OX=9606 GN=CTSG PE=1 SV=2	0.01	2.335	7	1	1	1	255	28.8	11.19	0	1	cell organization and biogenesis;protein metabolism;other metabolic processes;stress response;signal transduction;other biological processes	plasma membrane;other membranes;cytosol;other cytoplasmic organelle;other cell component	other molecular function	Pf00089	1511	ENSG00000100448	CTSG	hsa:1511; P08311; Q6IBJ6; Q9UCA5; Q9UCU6	Renin-angiotensin-aldosterone system (RAAS); ACE inhibitor pathway	Neutrophil degranulation; Regulation of Insulin-like Growth Factor (IGF) transport and uptake by Insulin-like Growth Factor Binding Proteins (IGFBPs); Purinergic signaling in leishmaniasis infection; Activation of Matrix Metalloproteinases; Metabolism of Angiotensinogen to Angiotensins; Suppression of apoptosis; Antimicrobial peptides; Interleukin-1 processing	11	0
FALSE	High	Master Protein	Q9NZN4	EH domain-containing protein 2 OS=Homo sapiens OX=9606 GN=EHD2 PE=1 SV=2	0.01	2.327	2	1	1	1	543	61.1	6.46	0	1	cell organization and biogenesis;transport;other biological processes	non-structural extracellular;plasma membrane;other membranes;cytosol;cytoskeleton;nucleus;other cytoplasmic organelle;other cell component	nucleic acid binding activity;other molecular function	Pf00350, Pf12763, Pf16880, Pf18150	30846	ENSG00000024422	EHD2	B2RDH9; B4DNU6; hsa:30846; Q96CB6; Q9NZN4	Insulin signaling	Factors involved in megakaryocyte development and platelet production	2	0					20271.3			39477.5
FALSE	High	Master Protein	P24821	Tenascin OS=Homo sapiens OX=9606 GN=TNC PE=1 SV=3	0.01	2.314	0	1	1	1	2201	240.7	4.89	0	1	cell adhesion;cell-cell signaling;cell organization and biogenesis;stress response;developmental processes;other biological processes	extracellular matrix;ER/Golgi	extracellular structural activity;other molecular function	Pf00041, Pf00147, Pf07974, Pf18720	3371	ENSG00000041982	TNC	C9IYT7; C9J575; C9J6D9; C9J848; hsa:3371; P24821; Q14583; Q15567; Q5T7S3	Focal adhesion; TGF-beta signaling pathway; Amplification and expansion of oncogenic pathways as metastatic traits; TGF-beta signaling in thyroid cells for epithelial-mesenchymal transition; Focal adhesion: PI3K-Akt-mTOR-signaling pathway; PI3K-Akt signaling pathway; Orexin receptor pathway	Regulation of Insulin-like Growth Factor (IGF) transport and uptake by Insulin-like Growth Factor Binding Proteins (IGFBPs); Post-translational protein phosphorylation; ECM proteoglycans; Integrin cell surface interactions; Syndecan interactions	12	0					7263.77	10765.5	13217.6	52735
FALSE	High	Master Protein	P07339	Cathepsin D OS=Homo sapiens OX=9606 GN=CTSD PE=1 SV=1	0.01	2.305	4	1	2	1	412	44.5	6.54	0	1	protein metabolism;other metabolic processes;other biological processes	other membranes;other cytoplasmic organelle;other cell component	other molecular function	Pf00026, Pf07966	1509	ENSG00000117984	CTSD	hsa:1509; P07339; Q6IB57	Prolactin signaling pathway	Neutrophil degranulation; Collagen degradation; Estrogen-dependent gene expression; MHC class II antigen presentation; Metabolism of Angiotensinogen to Angiotensins	6	0
FALSE	High	Master Protein	P06858	Lipoprotein lipase OS=Homo sapiens OX=9606 GN=LPL PE=1 SV=1	0.01	2.295	4	1	2	1	475	53.1	8.15	0	1	cell organization and biogenesis;other metabolic processes;stress response;signal transduction;other biological processes	non-structural extracellular;plasma membrane;other membranes	signal transduction activity or receptor binding;other molecular function	Pf00151, Pf01477	4023	ENSG00000175445	LPL	B2R5T9; hsa:4023; P06858; Q16282; Q16283; Q96FC4	Fatty acid beta-oxidation; Sterol regulatory element-binding proteins (SREBP) signaling; Alzheimer's disease and miRNA effects; Adipogenesis; Aryl hydrocarbon receptor pathway; Triacylglyceride synthesis; Lipid particles composition; Angiopoietin-like protein 8 regulatory pathway; PPAR signaling pathway; Statin inhibition of cholesterol production; Metabolic pathway of LDL, HDL and TG, including …	Retinoid metabolism and transport; Chylomicron remodeling; Assembly of active LPL and LIPC lipase complexes; Transcriptional regulation of white adipocyte differentiation	25	0					36032.9	20729.6		23878.1
FALSE	High	Master Protein	P14927	Cytochrome b-c1 complex subunit 7 OS=Homo sapiens OX=9606 GN=UQCRB PE=1 SV=2	0.01	2.271	14	1	1	1	111	13.5	8.78	0	1	other metabolic processes	other membranes;mitochondrion		Pf02271	7381	ENSG00000156467	UQCRB	E5RJU0; hsa:7381; P14927; Q6FGD1	Electron transport chain: OXPHOS system in mitochondria; Nonalcoholic fatty liver disease; Mitochondrial complex III assembly	Respiratory electron transport	4	0	35774.2	24714.3	21099.9	45094.2			12389.7	46029.7
FALSE	High	Master Protein	P08574	Cytochrome c1, heme protein, mitochondrial OS=Homo sapiens OX=9606 GN=CYC1 PE=1 SV=3	0.01	2.244	5	1	2	1	325	35.4	9	0	1	other metabolic processes;transport;other biological processes	other membranes;mitochondrion	transporter activity;other molecular function	Pf02167	1537	ENSG00000179091	CYC1	hsa:1537; P08574; Q5U062; Q6FHS7	Nonalcoholic fatty liver disease; Mitochondrial complex III assembly	Respiratory electron transport; Mitochondrial protein import	4	0
FALSE	Medium	Master Protein	Q9UI09	NADH dehydrogenase [ubiquinone] 1 alpha subcomplex subunit 12 OS=Homo sapiens OX=9606 GN=NDUFA12 PE=1 SV=1	0.012	2.198	12	1	1	1	145	17.1	9.63	0	1	cell organization and biogenesis;other metabolic processes;stress response;transport;other biological processes	other membranes;cytosol;mitochondrion	transporter activity	Pf05071	55967	ENSG00000184752	NDUFA12	F8VQS7; hsa:55967; Q53XX0; Q9BRV6; Q9UI09	Electron transport chain: OXPHOS system in mitochondria; Nonalcoholic fatty liver disease	Complex I biogenesis	4	0	13693.1					9176.91
FALSE	Medium	Master Protein	P33121	Long-chain-fatty-acid--CoA ligase 1 OS=Homo sapiens OX=9606 GN=ACSL1 PE=1 SV=1	0.012	2.195	2	1	3	1	698	77.9	7.15	0	1	other metabolic processes;transport;signal transduction;other biological processes	plasma membrane;other membranes;mitochondrion;ER/Golgi;other cytoplasmic organelle	other molecular function	Pf00501, Pf13193	2180	ENSG00000151726	ACSL1	B7Z452; D3DP57; hsa:2180; P33121; P41215; Q8N8V7; Q8TA99	Fatty acid beta-oxidation; Fatty acid biosynthesis; Mitochondrial long chain fatty acid beta-oxidation; PPAR signaling pathway; Ferroptosis; Thermogenesis; Cholesterol metabolism with Bloch and Kandutsch-Russell pathways; Omega-3 / omega-6 fatty acid synthesis; Omega-9 fatty acid synthesis; Fatty acid transporters	PPARA activates gene expression; Synthesis of very long-chain fatty acyl-CoAs; alpha-linolenic acid (ALA) metabolism; Linoleic acid (LA) metabolism	14	0	79281.2	46554	35059.8	37717.9		26389.9		46521.5
FALSE	Medium	Master Protein	O75223	Gamma-glutamylcyclotransferase OS=Homo sapiens OX=9606 GN=GGCT PE=1 SV=1	0.012	2.136	7	1	1	1	188	21	5.14	0	1	cell organization and biogenesis;signal transduction	cytosol	other molecular function	Pf13772	79017	ENSG00000006625	GGCT	B2RDN0; B8ZZN4; B8ZZR8; hsa:79017; O75223; Q9BS37	Gamma-glutamyl cycle for the biosynthesis and degradation of glutathione, including diseases	Glutathione synthesis and recycling	2	0
FALSE	Medium	Master Protein	Q9H987	Synaptopodin 2-like protein OS=Homo sapiens OX=9606 GN=SYNPO2L PE=1 SV=3	0.012	2.133	2	1	1	1	977	102.4	9.74	0	1	cell organization and biogenesis;developmental processes;other biological processes	cytosol;cytoskeleton;nucleus;other cell component	cytoskeletal activity	Pf00595	79933	ENSG00000166317	SYNPO2L	A5PKV9; hsa:79933; Q68A20; Q9H987			0	0
FALSE	Medium	Master Protein	Q99972	Myocilin OS=Homo sapiens OX=9606 GN=MYOC PE=1 SV=2	0.012	2.115	1	1	1	1	504	56.9	5.54	0	1	cell-cell signaling;cell organization and biogenesis;developmental processes;signal transduction;other biological processes	non-structural extracellular;extracellular matrix;other membranes;mitochondrion;ER/Golgi;other cell component	signal transduction activity or receptor binding;cytoskeletal activity;other molecular function	Pf02191	4653	ENSG00000034971	MYOC	B2RD84; hsa:4653; O00620; Q7Z6Q9; Q99972			0	0					68250.7	32429.6		50347.1
FALSE	Medium	Master Protein	Q8WWQ2	Inactive heparanase-2 OS=Homo sapiens OX=9606 GN=HPSE2 PE=1 SV=3	0.012	2.113	2	1	2	1	592	66.6	9.94	1.81	1	cell organization and biogenesis;other metabolic processes;other biological processes	non-structural extracellular;extracellular matrix;plasma membrane;other membranes	other molecular function	Pf03662	60495	ENSG00000172987	HPSE2	hsa:60495; Q5VUH4; Q5VUH5; Q5VUH6; Q8WWQ1; Q8WWQ2; Q9HB37; Q9HB38; Q9HB39	Glycosaminoglycan degradation	HS-GAG degradation	2	0	78431.5			48091		52510.8	16455.4	274289
FALSE	Medium	Master Protein	P00915	Carbonic anhydrase 1 OS=Homo sapiens OX=9606 GN=CA1 PE=1 SV=2	0.012	2.103	7	1	1	1	261	28.9	7.12	0	1	other metabolic processes	cytosol;other cell component	other molecular function	Pf00194	759	ENSG00000133742	CA1	hsa:759; P00915		Gene and protein expression by JAK-STAT signaling after Interleukin-12 stimulation; Reversible hydration of carbon dioxide; Erythrocytes take up carbon dioxide and release oxygen; Erythrocytes take up oxygen and release carbon dioxide	4	0	34332.2		12276.6	11398.3	21661.8			23437.2
FALSE	Medium	Master Protein	P19652	Alpha-1-acid glycoprotein 2 OS=Homo sapiens OX=9606 GN=ORM2 PE=1 SV=2	0.012	2.089	5	1	1	1	201	23.6	5.11	0	1	stress response;other biological processes	non-structural extracellular;other cytoplasmic organelle;other cell component		Pf00061	5005	ENSG00000228278	ORM2	B2R5L2; hsa:5005; P19652; Q16571; Q5T538; Q6IB74	Vitamin D receptor pathway	Neutrophil degranulation; Platelet degranulation	3	0
FALSE	Medium	Master Protein	A0A0A0MRZ8	Immunoglobulin kappa variable 3D-11 OS=Homo sapiens OX=9606 GN=IGKV3D-11 PE=3 SV=6	0.012	2.061	8	1	1	1	115	12.6	5.29	1.71	1	other biological processes	non-structural extracellular;plasma membrane;other membranes;other cell component		Pf07686		ENSG00000211632	IGKV3D-11	A0A0A0MRZ8			0	0						112246	38040.9	174483
FALSE	Medium	Master Protein Candidate	P04433	Immunoglobulin kappa variable 3-11 OS=Homo sapiens OX=9606 GN=IGKV3-11 PE=1 SV=1	0.012	2.061	8	1	1	1	115	12.6	4.96	1.71	1	other biological processes	non-structural extracellular;plasma membrane;other membranes;other cell component	other molecular function	Pf07686		ENSG00000241351; ENSG00000282823	IGKV3-11	P04433		Initial triggering of complement; Classical antibody-mediated complement activation; Immunoregulatory interactions between a Lymphoid and a non-Lymphoid cell; Cell surface interactions at the vascular wall; FCGR activation; Regulation of actin dynamics for phagocytic cup formation; Role of phospholipids in phagocytosis; Scavenging of heme from plasma; Role of LAT2/NTAL/LAB on calcium mobilization…	18	0						112246	38040.9	174483
FALSE	Medium	Master Protein	Q8NCK3	Zinc finger protein 485 OS=Homo sapiens OX=9606 GN=ZNF485 PE=1 SV=1	0.012	2.052	3	1	1	1	441	50.2	9.6	0	1	other biological processes	nucleus	nucleic acid binding activity;other molecular function	Pf00096, Pf01352	220992	ENSG00000198298	ZNF485	B4DSE6; hsa:220992; Q8NCK3; Q96CL0		Generic Transcription Pathway	1	0
FALSE	Medium	Master Protein	P30084	Enoyl-CoA hydratase, mitochondrial OS=Homo sapiens OX=9606 GN=ECHS1 PE=1 SV=4	0.016	2.01	7	1	1	1	290	31.4	8.07	0	1	other metabolic processes	mitochondrion	other molecular function	Pf00378	1892	ENSG00000127884	ECHS1	hsa:1892; O00739; P30084; Q5VWY1; Q96H54	Fatty acid beta-oxidation; Fatty acid biosynthesis; Ciliary landscape; Tryptophan metabolism	Branched-chain amino acid catabolism; Beta oxidation of decanoyl-CoA to octanoyl-CoA-CoA; Beta oxidation of octanoyl-CoA to hexanoyl-CoA; Beta oxidation of hexanoyl-CoA to butanoyl-CoA; Beta oxidation of butanoyl-CoA to acetyl-CoA; Beta oxidation of lauroyl-CoA to decanoyl-CoA-CoA	10	0	20098.9	10839.3	10462.2	12349.6		27017.9		53500.6
FALSE	Medium	Master Protein	O00217	NADH dehydrogenase [ubiquinone] iron-sulfur protein 8, mitochondrial OS=Homo sapiens OX=9606 GN=NDUFS8 PE=1 SV=1	0.016	1.999	4	1	1	1	210	23.7	6.34	0	1	cell organization and biogenesis;other metabolic processes;stress response;transport	other membranes;mitochondrion	transporter activity;other molecular function	Pf12838	4728	ENSG00000110717	NDUFS8	B2RB86; hsa:4728; O00217; Q0VDA8	Electron transport chain: OXPHOS system in mitochondria; Nonalcoholic fatty liver disease; Oxidative phosphorylation	Complex I biogenesis	5	0	71356.6	40376	30046.1	57300.8	21671.9	32055.3	11858.9	54130.7
FALSE	Medium	Master Protein	P18065	Insulin-like growth factor-binding protein 2 OS=Homo sapiens OX=9606 GN=IGFBP2 PE=1 SV=2	0.016	1.994	4	1	1	1	325	34.8	7.5	0	1	signal transduction;other biological processes	non-structural extracellular;plasma membrane;other membranes;other cell component	signal transduction activity or receptor binding;other molecular function	Pf00086, Pf00219	3485	ENSG00000115457	IGFBP2	hsa:3485; P18065; Q14619; Q9UCL3	Myometrial relaxation and contraction pathways; Photodynamic therapy-induced HIF-1 survival signaling	Regulation of Insulin-like Growth Factor (IGF) transport and uptake by Insulin-like Growth Factor Binding Proteins (IGFBPs)	3	0
FALSE	Medium	Master Protein	Q8TDW7	Protocadherin Fat 3 OS=Homo sapiens OX=9606 GN=FAT3 PE=2 SV=3	0.016	1.99	0	1	1	1	4557	501.7	4.87	0	1	cell adhesion	plasma membrane;other membranes	other molecular function	Pf00028, Pf02210	120114	ENSG00000165323	FAT3	B5MDB0; hsa:120114; Q8TDW7; Q96AU6			0	0	69622.3	40853.1	51051.2	54370.4	29248	50070.2		87186.7
FALSE	Medium	Master Protein	P06312	Immunoglobulin kappa variable 4-1 OS=Homo sapiens OX=9606 GN=IGKV4-1 PE=1 SV=1	0.016	1.99	6	1	1	1	121	13.4	5.25	0	1	other biological processes	non-structural extracellular;plasma membrane;other membranes;other cell component	other molecular function	Pf07686		ENSG00000211598	IGKV4-1	P01625; P06312; P06313; P06314; P83593		Initial triggering of complement; Classical antibody-mediated complement activation; Immunoregulatory interactions between a Lymphoid and a non-Lymphoid cell; Cell surface interactions at the vascular wall; FCGR activation; Regulation of actin dynamics for phagocytic cup formation; Role of phospholipids in phagocytosis; Scavenging of heme from plasma; Role of LAT2/NTAL/LAB on calcium mobilization…	18	0					126168	205254	60988.3	244700
FALSE	Medium	Master Protein	O14958	Calsequestrin-2 OS=Homo sapiens OX=9606 GN=CASQ2 PE=1 SV=2	0.026	1.937	2	1	1	1	399	46.4	4.37	0	1	cell-cell signaling;cell organization and biogenesis;signal transduction;other biological processes	other membranes;cytosol;cytoskeleton;ER/Golgi;other cell component	other molecular function	Pf01216	845	ENSG00000118729	CASQ2	B2R7M6; B4DIB0; hsa:845; O14958; Q5T1D2; Q8TBW8	Calcium regulation in cardiac cells	Stimuli-sensing channels; Ion homeostasis	3	0	42753.2	19322.7	23322.3	44574.4	13368.2			20554.7
FALSE	Medium	Master Protein	P24043	Laminin subunit alpha-2 OS=Homo sapiens OX=9606 GN=LAMA2 PE=1 SV=4	0.026	1.93	0	1	2	1	3122	343.7	6.4	0	1	cell adhesion;cell organization and biogenesis;developmental processes;other biological processes	non-structural extracellular;extracellular matrix;plasma membrane;other membranes;other cell component	signal transduction activity or receptor binding;extracellular structural activity;other molecular function	Pf00052, Pf00053, Pf00054, Pf00055, Pf06008, Pf06009	3908	ENSG00000196569	LAMA2	hsa:3908; P24043; Q14736; Q5VUM2; Q93022	Arrhythmogenic right ventricular cardiomyopathy; Alpha 6 beta 4 signaling pathway; Focal adhesion; Focal adhesion: PI3K-Akt-mTOR-signaling pathway; PI3K-Akt signaling pathway; Acute viral myocarditis; Small cell lung cancer; Malignant pleural mesothelioma; Orexin receptor pathway	ECM proteoglycans; Non-integrin membrane-ECM interactions; Laminin interactions; MET activates PTK2 signaling; EGR2 and SOX10-mediated initiation of Schwann cell myelination	14	0			18339.4	10782.4	24240.2	21575.3
FALSE	Medium	Master Protein	Q702N8	Xin actin-binding repeat-containing protein 1 OS=Homo sapiens OX=9606 GN=XIRP1 PE=1 SV=1	0.025	1.929	1	1	1	1	1843	198.4	6.15	0	1	cell organization and biogenesis;other biological processes	other cell component	cytoskeletal activity	Pf08043	165904	ENSG00000168334	XIRP1	A0JP25; A4QPE2; hsa:165904; Q68DF2; Q6ZTR3; Q702N8; Q702N9; Q8IVN7; Q8N1N3; Q8N904; Q8TCG7			0	0
FALSE	Medium	Master Protein	P30101	Protein disulfide-isomerase A3 OS=Homo sapiens OX=9606 GN=PDIA3 PE=1 SV=4	0.025	1.927	2	1	1	1	505	56.7	6.35	0	1	protein metabolism;stress response;other biological processes	non-structural extracellular;other membranes;ER/Golgi;other cytoplasmic organelle;other cell component	other molecular function	Pf00085, Pf13848	2923	ENSG00000167004	PDIA3	hsa:2923; P30101; Q13453; Q14255; Q8IYF8; Q9UMU7	Prion disease pathway	ER-Phagosome pathway; Antigen Presentation: Folding, assembly and peptide loading of class I MHC; Calnexin/calreticulin cycle	4	0
FALSE	Medium	Master Protein	Q13361	Microfibrillar-associated protein 5 OS=Homo sapiens OX=9606 GN=MFAP5 PE=1 SV=1	0.025	1.919	6	1	2	1	173	19.6	5.94	0	1	cell organization and biogenesis;developmental processes	non-structural extracellular;extracellular matrix	extracellular structural activity	Pf05507	8076	ENSG00000197614	MFAP5	B0AZL6; D3DUV1; hsa:8076; Q13361; Q7Z490	MFAP5-mediated ovarian cancer cell motility and invasiveness; MFAP5 effect on permeability and motility of endothelial cells via cytoskeleton rearrangement	Molecules associated with elastic fibres	4	0					8768.35	81339.7	26846.7	201505
FALSE	Medium	Master Protein	O75438	NADH dehydrogenase [ubiquinone] 1 beta subcomplex subunit 1 OS=Homo sapiens OX=9606 GN=NDUFB1 PE=1 SV=1	0.025	1.913	19	1	1	1	58	7	8.92	0	1	cell organization and biogenesis;other metabolic processes;transport	other membranes;mitochondrion;nucleus	transporter activity	Pf08040	4707	ENSG00000183648	NDUFB1	A0AV68; hsa:4707; O75438	Electron transport chain: OXPHOS system in mitochondria; Nonalcoholic fatty liver disease; Oxidative phosphorylation	Complex I biogenesis	5	0	28980.9	21319.4	16051.7	22478.3				42197.5
FALSE	Medium	Master Protein	P21266	Glutathione S-transferase Mu 3 OS=Homo sapiens OX=9606 GN=GSTM3 PE=1 SV=3	0.025	1.91	4	1	1	1	225	26.5	5.54	0	1	other metabolic processes;stress response;developmental processes;other biological processes	non-structural extracellular;cytosol;cytoskeleton;other cell component	other molecular function	Pf00043, Pf02798	2947	ENSG00000134202	GSTM3	hsa:2947; O60550; P21266; Q96HA3	Nuclear receptors meta-pathway; NRF2 pathway; Exercise-induced circadian regulation; Metapathway biotransformation Phase I and II	Glutathione conjugation	5	0	33526.1		16100.7	26040	28834.5	22573.9		44804
FALSE	Medium	Master Protein Candidate	P46439	Glutathione S-transferase Mu 5 OS=Homo sapiens OX=9606 GN=GSTM5 PE=1 SV=3	0.025	1.91	4	1	1	1	218	25.7	7.39	0	1	other metabolic processes	non-structural extracellular;cytosol	other molecular function	Pf02798, Pf14497	2949	ENSG00000134201	GSTM5	A8K0V8; hsa:2949; P46439; Q6PD78	Nuclear receptors meta-pathway; NRF2 pathway; Metapathway biotransformation Phase I and II	Glutathione conjugation	4	0	33526.1		16100.7	26040	28834.5	22573.9		44804
FALSE	Medium	Master Protein Candidate	P28161	Glutathione S-transferase Mu 2 OS=Homo sapiens OX=9606 GN=GSTM2 PE=1 SV=2	0.025	1.91	4	1	1	1	218	25.7	6.37	0	1	other metabolic processes;stress response;signal transduction;other biological processes	non-structural extracellular;cytosol;ER/Golgi;other cell component	signal transduction activity or receptor binding;other molecular function	Pf00043, Pf02798	2946	ENSG00000213366	GSTM2	B4DRY4; E9PEM9; hsa:2946; P28161; Q2M318; Q5TZY5; Q8WWE1	Glutathione metabolism; Nuclear receptors meta-pathway; NRF2 pathway; FOXA2 pathway; Metapathway biotransformation Phase I and II	Glutathione conjugation	6	0	33526.1		16100.7	26040	28834.5	22573.9		44804
FALSE	Medium	Master Protein	Q6ZVX7	F-box only protein 50 OS=Homo sapiens OX=9606 GN=NCCRP1 PE=1 SV=1	0.025	1.893	11	1	1	1	275	30.8	6.62	0	1	protein metabolism;other metabolic processes;stress response;other biological processes	other cell component		Pf04300	342897	ENSG00000188505	NCCRP1	hsa:342897; Q6NVV5; Q6ZVX7			0	0
FALSE	Medium	Master Protein	Q01995	Transgelin OS=Homo sapiens OX=9606 GN=TAGLN PE=1 SV=4	0.027	1.88	5	1	1	1	201	22.6	8.84	0	1	developmental processes;other biological processes	other cell component	cytoskeletal activity	Pf00307, Pf00402	6876	ENSG00000149591	TAGLN	hsa:6876; O15542; Q01995	Burn wound healing		1	0								51158.2
FALSE	Medium	Master Protein	Q5TZA2	Rootletin OS=Homo sapiens OX=9606 GN=CROCC PE=1 SV=1	0.027	1.871	1	1	3	1	2017	228.4	5.5	0	1	cell cycle OR cell proliferation;cell organization and biogenesis;other biological processes	plasma membrane;other membranes;cytosol;cytoskeleton;other cell component	cytoskeletal activity;other molecular function	Pf15035	9696	ENSG00000058453	CROCC	hsa:9696; Q2VHY3; Q5TZA2; Q66GT7; Q7Z2L4; Q7Z5D7			0	0
FALSE	Medium	Master Protein	A0A087WW87	Immunoglobulin kappa variable 2-40 OS=Homo sapiens OX=9606 GN=IGKV2-40 PE=3 SV=2	0.027	1.85	11	1	1	1	121	13.3	4.61	0	1	other biological processes	non-structural extracellular;plasma membrane;other membranes;other cell component		Pf07686		ENSG00000273962	IGKV2-40	A0A087WW87			0	0					49090.8	69931.7	32969.7	171284
FALSE	Medium	Master Protein Candidate	A2NJV5	Immunoglobulin kappa variable 2-29 OS=Homo sapiens OX=9606 GN=IGKV2-29 PE=3 SV=2	0.027	1.85	11	1	1	1	120	13.1	7.28	0	1	other biological processes	non-structural extracellular;plasma membrane;other membranes;other cell component		Pf07686			IGKV2-29	A2NJV5		Initial triggering of complement; Classical antibody-mediated complement activation; Immunoregulatory interactions between a Lymphoid and a non-Lymphoid cell; Cell surface interactions at the vascular wall; FCGR activation; Regulation of actin dynamics for phagocytic cup formation; Role of phospholipids in phagocytosis; Scavenging of heme from plasma; Role of LAT2/NTAL/LAB on calcium mobilization…	18	0					49090.8	69931.7	32969.7	171284
FALSE	Medium	Master Protein Candidate	A0A075B6P5	Immunoglobulin kappa variable 2-28 OS=Homo sapiens OX=9606 GN=IGKV2-28 PE=3 SV=1	0.027	1.85	11	1	1	1	120	12.9	5.94	0	1	other biological processes	non-structural extracellular;plasma membrane;other membranes;other cell component		Pf07686		ENSG00000244116; ENSG00000282025	IGKV2-28	A0A075B6P5		Initial triggering of complement; Classical antibody-mediated complement activation; Immunoregulatory interactions between a Lymphoid and a non-Lymphoid cell; Cell surface interactions at the vascular wall; FCGR activation; Regulation of actin dynamics for phagocytic cup formation; Role of phospholipids in phagocytosis; Scavenging of heme from plasma; Role of LAT2/NTAL/LAB on calcium mobilization…	18	0					49090.8	69931.7	32969.7	171284
FALSE	Medium	Master Protein Candidate	A0A075B6S2	Immunoglobulin kappa variable 2D-29 OS=Homo sapiens OX=9606 GN=IGKV2D-29 PE=3 SV=1	0.027	1.85	11	1	1	1	120	13.1	7.12	0	1	other biological processes	non-structural extracellular;plasma membrane;other membranes;other cell component		Pf07686		ENSG00000243264	IGKV2D-29	A0A075B6S2; A0A087X0P6			0	0					49090.8	69931.7	32969.7	171284
FALSE	Medium	Master Protein Candidate	A0A0A0MRZ7	Immunoglobulin kappa variable 2D-26 OS=Homo sapiens OX=9606 GN=IGKV2D-26 PE=3 SV=1	0.027	1.85	11	1	1	1	120	13.3	5.06	0	1	other biological processes	non-structural extracellular;plasma membrane;other membranes;other cell component		Pf07686		ENSG00000211623	IGKV2D-26	A0A0A0MRZ7			0	0					49090.8	69931.7	32969.7	171284
FALSE	Medium	Master Protein Candidate	P06310	Immunoglobulin kappa variable 2-30 OS=Homo sapiens OX=9606 GN=IGKV2-30 PE=3 SV=2	0.027	1.85	11	1	1	1	120	13.2	8.51	0	1	other biological processes	non-structural extracellular;plasma membrane;other membranes;other cell component	other molecular function	Pf07686		ENSG00000243238; ENSG00000281933	IGKV2-30	A0A075B6S3; P06310		Initial triggering of complement; Classical antibody-mediated complement activation; Immunoregulatory interactions between a Lymphoid and a non-Lymphoid cell; Cell surface interactions at the vascular wall; FCGR activation; Regulation of actin dynamics for phagocytic cup formation; Role of phospholipids in phagocytosis; Scavenging of heme from plasma; Role of LAT2/NTAL/LAB on calcium mobilization…	18	0					49090.8	69931.7	32969.7	171284
FALSE	Medium	Master Protein Candidate	A0A075B6S6	Immunoglobulin kappa variable 2D-30 OS=Homo sapiens OX=9606 GN=IGKV2D-30 PE=3 SV=1	0.027	1.85	11	1	1	1	120	13.2	7.99	0	1	other biological processes	non-structural extracellular;plasma membrane;other membranes;other cell component		Pf07686		ENSG00000239571	IGKV2D-30	A0A075B6S6		Initial triggering of complement; Classical antibody-mediated complement activation; Immunoregulatory interactions between a Lymphoid and a non-Lymphoid cell; Cell surface interactions at the vascular wall; FCGR activation; Regulation of actin dynamics for phagocytic cup formation; Role of phospholipids in phagocytosis; Scavenging of heme from plasma; Role of LAT2/NTAL/LAB on calcium mobilization…	18	0					49090.8	69931.7	32969.7	171284
FALSE	Medium	Master Protein	P12830	Cadherin-1 OS=Homo sapiens OX=9606 GN=CDH1 PE=1 SV=3	0.029	1.816	1	1	1	1	882	97.4	4.73	0	1	cell adhesion;cell organization and biogenesis;developmental processes;other biological processes	non-structural extracellular;plasma membrane;other membranes;cytoskeleton;ER/Golgi;other cytoplasmic organelle;other cell component	cytoskeletal activity;other molecular function	Pf00028, Pf01049, Pf08758	999	ENSG00000039068	CDH1	A8K1U7; hsa:999; P12830; Q13799; Q14216; Q15855; Q16194; Q4PJ14; Q9UII8	Neural crest differentiation; Pathogenic Escherichia coli infection; Mammary gland development pathway - Embryonic development (Stage 1 of 4); Mammary gland development pathway - Involution (Stage 4 of 4); Bladder cancer; Pre-implantation embryo; H19 action Rb-E2F1 signaling and CDK-Beta-catenin activity; Endometrial cancer; Epithelial to mesenchymal transition in colorectal cancer; Mechanoregula…	Immunoregulatory interactions between a Lymphoid and a non-Lymphoid cell; Degradation of the extracellular matrix; Integrin cell surface interactions; Adherens junctions interactions; InlA-mediated entry of Listeria monocytogenes into host cells; RHO GTPases activate IQGAPs; Apoptotic cleavage of cell adhesion proteins	23	0		18419.6	14406.6	9606.94	46157.6	83472.5	50225.8	127873
FALSE	Medium	Master Protein	P00738	Haptoglobin OS=Homo sapiens OX=9606 GN=HP PE=1 SV=1	0.029	1.781	3	1	1	1	406	45.2	6.58	0	1	protein metabolism;other metabolic processes;stress response;other biological processes	non-structural extracellular;other cell component	other molecular function	Pf00089	3240	ENSG00000257017	HP	B0AZL5; hsa:3240; P00737; P00738; Q0VAC4; Q0VAC5; Q2PP15; Q3B7J0; Q6LBY9; Q9UC67	Network map of SARS-CoV-2 signaling pathway	Scavenging of heme from plasma; Neutrophil degranulation	3	0	43156.6	16388.1	26845.8	18259
FALSE	Medium	Master Protein	Q8IWN7	Retinitis pigmentosa 1-like 1 protein OS=Homo sapiens OX=9606 GN=RP1L1 PE=2 SV=5	0.029	1.779	1	1	1	1	2400	252.1	4.45	0	1	cell organization and biogenesis;developmental processes;signal transduction;other biological processes	cytoskeleton;other cell component		Pf03607	94137	ENSG00000183638	RP1L1	A6NKC6; hsa:94137; Q86SQ1; Q8IWN7; Q8IWN8; Q8IWN9; Q8IWP0; Q8IWP1; Q8IWP2	Ciliopathies		1	0					18660.9	34459.7
FALSE	Medium	Master Protein	Q92522	Histone H1.10 OS=Homo sapiens OX=9606 GN=H1-10 PE=1 SV=1	0.029	1.732	6	1	1	1	213	22.5	10.76	0	1	cell organization and biogenesis;other biological processes	nucleus;other cell component	nucleic acid binding activity	Pf00538	8971	ENSG00000184897	H1-10	hsa:8971; Q92522			0	0	236610	330611	140438	141300		89706.1
FALSE	Medium	Master Protein	Q16762	Thiosulfate sulfurtransferase OS=Homo sapiens OX=9606 GN=TST PE=1 SV=4	0.029	1.728	4	1	2	1	297	33.4	7.25	0	1	other metabolic processes;transport;other biological processes	mitochondrion	nucleic acid binding activity;other molecular function	Pf00581	7263	ENSG00000128311	TST	B3KRM1; hsa:7263; Q16762; Q6IB06		Sulfide oxidation to sulfate	2	0	34699.4			37479.7
FALSE	Medium	Master Protein	O43837	Isocitrate dehydrogenase [NAD] subunit beta, mitochondrial OS=Homo sapiens OX=9606 GN=IDH3B PE=1 SV=2	0.029	1.723	4	1	1	1	385	42.2	8.46	0	1	other metabolic processes	mitochondrion	other molecular function	Pf00180	3420	ENSG00000101365	IDH3B	B2RDR1; D3DVX2; D3DVX3; hsa:3420; O43837; O95106; Q5JXS8; Q9NQ06; Q9NQ07; Q9NUZ0; Q9UEX0; Q9UG99	TCA cycle (aka Krebs or citric acid cycle)	Citric acid cycle (TCA cycle)	2	0
FALSE	Medium	Master Protein	P04439	HLA class I histocompatibility antigen, A alpha chain OS=Homo sapiens OX=9606 GN=HLA-A PE=1 SV=2	0.031	1.684	4	1	1	1	365	40.8	6	0	1	stress response;signal transduction;other biological processes	plasma membrane;other membranes;ER/Golgi;other cytoplasmic organelle;other cell component	signal transduction activity or receptor binding;other molecular function	Pf00129, Pf06623, Pf07654	3105	ENSG00000206503	HLA-A	B1PKZ3; hsa:3105; O02939; O02954; O02955; O02963; O19509; O19546; O19598; O19605; O19606; O19619; O19647; O19673; O19687; O19695; O19756; O19794; O19795; O43906; O43907; O46874; O62921; O62924; O77937; O77938; O77964; O78073; O78171; O98009; O98010; O98011; O98137; P01891; P01892; P04439; P05534; P06338; P10313; P10314; P10315; P10316; P13746; P16188; P16189; P16190; P18462; P30443; P30444; P3044…	Proteasome degradation; Allograft rejection; Ebola virus infection in host; Cancer immunotherapy by PD-1 blockade	Immunoregulatory interactions between a Lymphoid and a non-Lymphoid cell; Neutrophil degranulation; ER-Phagosome pathway; Interferon gamma signaling; Interferon alpha/beta signaling; Antigen Presentation: Folding, assembly and peptide loading of class I MHC; Endosomal/Vacuolar pathway; E3 ubiquitin ligases ubiquitinate target proteins; Nef mediated downregulation of MHC class I complex cell surfa…	13	0						23432		47506.2
FALSE	Medium	Master Protein	Q14624	Inter-alpha-trypsin inhibitor heavy chain H4 OS=Homo sapiens OX=9606 GN=ITIH4 PE=1 SV=4	0.031	1.681	1	1	1	1	930	103.3	6.98	0	1	other metabolic processes;stress response;other biological processes	non-structural extracellular;plasma membrane;other membranes;other cell component	enzyme regulator activity	Pf00092, Pf06668, Pf08487	3700	ENSG00000055955	ITIH4	B7Z545; E9PGN5; hsa:3700; Q14624; Q15135; Q9P190; Q9UQ54	Network map of SARS-CoV-2 signaling pathway	Platelet degranulation	2	0
FALSE	Medium	Master Protein	P09669	Cytochrome c oxidase subunit 6C OS=Homo sapiens OX=9606 GN=COX6C PE=1 SV=2	0.035	1.633	11	1	2	1	75	8.8	10.39	0	1	other metabolic processes	other membranes;mitochondrion		Pf02937	1345	ENSG00000164919	COX6C	B2R4D7; hsa:1345; P09669	Electron transport chain: OXPHOS system in mitochondria; Ciliary landscape; Nonalcoholic fatty liver disease; Mitochondrial complex IV assembly	Respiratory electron transport; TP53 Regulates Metabolic Genes; Cytoprotection by HMOX1	7	0	190338	116723	85254.1	83560.1	93768.7	149784	47772.1	264227
FALSE	Medium	Master Protein	Q9NPF2	Carbohydrate sulfotransferase 11 OS=Homo sapiens OX=9606 GN=CHST11 PE=1 SV=1	0.035	1.626	4	1	1	1	352	41.5	8.85	0	1	protein metabolism;other metabolic processes;developmental processes;other biological processes	other membranes;ER/Golgi	other molecular function	Pf03567	50515	ENSG00000171310	CHST11	A8K4F8; hsa:50515; Q9NPF2; Q9NXY6; Q9NY36	Spinal cord injury; Endochondral ossification; Endochondral ossification with skeletal dysplasias; Metapathway biotransformation Phase I and II	Chondroitin sulfate biosynthesis	5	0
FALSE	Medium	Master Protein	P25054	Adenomatous polyposis coli protein OS=Homo sapiens OX=9606 GN=APC PE=1 SV=2	0.035	1.618	1	1	1	1	2843	311.5	7.8	0	1	cell adhesion;cell-cell signaling;cell cycle OR cell proliferation;cell organization and biogenesis;stress response;developmental processes;signal transduction;other biological processes	plasma membrane;other membranes;cytosol;cytoskeleton;ER/Golgi;nucleus;other cell component	enzyme regulator activity;cytoskeletal activity;other molecular function	Pf00514, Pf05923, Pf05924, Pf05937, Pf05956, Pf05972, Pf11414, Pf16629, Pf16630, Pf16633, Pf16634, Pf16635, Pf16636, Pf16689, Pf18797	324	ENSG00000134982	APC	B7Z2B6; D3DT03; hsa:324; P25054; Q15162; Q15163; Q93042	Microtubule cytoskeleton regulation; Alzheimer's disease and miRNA effects; Gastric cancer network 1; Brain-derived neurotrophic factor (BDNF) signaling pathway; Endoderm differentiation; Extracellular vesicle-mediated signaling in recipient cells; Copper homeostasis; Wnt signaling pathway; Wnt/beta-catenin signaling pathway in leukemia; Regulation of Wnt / B-catenin signaling by small molecule c…	Deactivation of the beta-catenin transactivating complex; Ovarian tumor domain proteases; Disassembly of the destruction complex and recruitment of AXIN to the membrane; Beta-catenin phosphorylation cascade; Signaling by GSK3beta mutants; S33 mutants of beta-catenin aren't phosphorylated; S37 mutants of beta-catenin aren't phosphorylated; S45 mutants of beta-catenin aren't phosphorylated; T41 mut…	42	0
FALSE	Medium	None	Q14114	Low-density lipoprotein receptor-related protein 8 OS=Homo sapiens OX=9606 GN=LRP8 PE=1 SV=4	0.037	1.611	1	1	1	1	963	105.6	5.05	0	1	cell-cell signaling;cell organization and biogenesis;protein metabolism;other metabolic processes;transport;developmental processes;signal transduction;other biological processes	non-structural extracellular;plasma membrane;other membranes;cytoskeleton;other cell component	cytoskeletal activity;other molecular function	Pf00057, Pf00058, Pf14670	7804	ENSG00000157193	LRP8	B1AMT6; B1AMT7; B1AMT8; hsa:7804; O14968; Q14114; Q86V27; Q99876; Q9BR78		Retinoid metabolism and transport; Platelet sensitization by LDL	2	0
FALSE	Medium	Master Protein	P54868	Hydroxymethylglutaryl-CoA synthase, mitochondrial OS=Homo sapiens OX=9606 GN=HMGCS2 PE=1 SV=1	0.037	1.61	2	1	2	1	508	56.6	8.16	0	1	other metabolic processes	mitochondrion	other molecular function	Pf01154, Pf08540	3158	ENSG00000134240	HMGCS2	B7Z8R3; D3Y5K6; hsa:3158; P54868; Q5SZU2; Q6IBF4	Ketone bodies synthesis and degradation; Amino acid metabolism; PPAR signaling pathway; Cholesterol metabolism with Bloch and Kandutsch-Russell pathways	PPARA activates gene expression; Synthesis of Ketone Bodies	6	0		20024.8	23239.9	17668.8
FALSE	Medium	Master Protein	P02654	Apolipoprotein C-I OS=Homo sapiens OX=9606 GN=APOC1 PE=1 SV=1	0.037	1.584	11	1	1	1	83	9.3	8.47	0	1	cell organization and biogenesis;protein metabolism;other metabolic processes;transport;other biological processes	non-structural extracellular;ER/Golgi	enzyme regulator activity;other molecular function	Pf04691	341	ENSG00000130208	APOC1	B2R526; hsa:341; P02654; Q6IB97	Statin inhibition of cholesterol production	NR1H3 & NR1H2 regulate gene expression linked to cholesterol transport and efflux; VLDL assembly; VLDL clearance	4	0						52307.5	17012.2
FALSE	Medium	Master Protein	O60292	Signal-induced proliferation-associated 1-like protein 3 OS=Homo sapiens OX=9606 GN=SIPA1L3 PE=1 SV=3	0.037	1.574	1	1	2	1	1781	194.5	8.32	0	1	cell organization and biogenesis;developmental processes;other biological processes	plasma membrane;other membranes;cytoskeleton;ER/Golgi;nucleus;other cell component	enzyme regulator activity	Pf02145, Pf11881	23094	ENSG00000105738	SIPA1L3	hsa:23094; O60292; Q2TV87			0	0	265368	129836	108066	186975	130864	78341	46314.5	331098
FALSE	Medium	Master Protein	P30044	Peroxiredoxin-5, mitochondrial OS=Homo sapiens OX=9606 GN=PRDX5 PE=1 SV=4	0.041	1.559	5	1	1	1	214	22.1	8.7	0	1	other metabolic processes;stress response;other biological processes	cytosol;mitochondrion;nucleus;other cytoplasmic organelle;other cell component	signal transduction activity or receptor binding;enzyme regulator activity;nucleic acid binding activity;other molecular function	Pf08534	25824	ENSG00000126432	PRDX5	A6NC19; A6NG06; B7ZLJ4; B7ZVW3; hsa:25824; P30044; Q14CK0; Q6IAF2; Q9UBU5; Q9UJU4; Q9UKX4	Selenium micronutrient network		1	0	39665		22614.9	41310.5	36085.7	42829.8	18599	32471.7
FALSE	Medium	Master Protein	Q9Y6V0	Protein piccolo OS=Homo sapiens OX=9606 GN=PCLO PE=1 SV=5	0.043	1.536	0	1	6	1	5142	560.4	6.47	0	1	cell-cell signaling;cell organization and biogenesis;transport;developmental processes;signal transduction;other biological processes	cytoskeleton;other cell component	other molecular function	Pf00168, Pf00595, Pf05715	27445	ENSG00000186472	PCLO	A4D1A7; A6NNX9; hsa:27445; O43373; O60305; Q08E72; Q9BVC8; Q9UIV2; Q9Y6U9; Q9Y6V0		Sensory processing of sound by inner hair cells of the cochlea	1	0	101037	65538.3	66720.8	69290.5	130745	212470	229569	123022
FALSE	Medium	Master Protein	P11216	Glycogen phosphorylase, brain form OS=Homo sapiens OX=9606 GN=PYGB PE=1 SV=5	0.043	1.536	1	1	1	1	843	96.6	6.86	0	1	other metabolic processes	non-structural extracellular;other cytoplasmic organelle;other cell component	other molecular function	Pf00343	5834	ENSG00000100994	PYGB	hsa:5834; P11216; Q96AK1; Q9NPX8	IL-18 signaling pathway; Glycogen synthesis and degradation	Neutrophil degranulation; Glycogen breakdown (glycogenolysis)	4	0	60561.4	35249.4			33833.4	39952.4		107732
FALSE	Medium	Master Protein	Q8TAD2	Interleukin-17D OS=Homo sapiens OX=9606 GN=IL17D PE=2 SV=1	0.043	1.536	4	1	1	1	202	21.9	8.98	0	1	stress response;signal transduction;other biological processes	non-structural extracellular	signal transduction activity or receptor binding;other molecular function	Pf06083	53342	ENSG00000172458	IL17D	B1AM69; hsa:53342; Q8TAD2	IL-17 signaling pathway; Overview of proinflammatory and profibrotic mediators		2	0			8313.83	9017.6	9201.41	36109.3	13922	47156.5
FALSE	Medium	Master Protein	P41222	Prostaglandin-H2 D-isomerase OS=Homo sapiens OX=9606 GN=PTGDS PE=1 SV=1	0.043	1.536	4	1	1	1	190	21	7.8	0	1	other metabolic processes;transport;other biological processes	non-structural extracellular;other membranes;ER/Golgi;nucleus;other cell component	other molecular function	Pf00061	5730	ENSG00000107317	PTGDS	B2R727; hsa:5730; P41222; Q5SQ10; Q7M4P3; Q9UC22; Q9UCC9; Q9UCD9	Eicosanoid synthesis; Eicosanoid metabolism via cyclooxygenases (COX); Somatic sex determination; Mammalian disorder of sexual development; Prostaglandin and leukotriene metabolism in senescence ; Prostaglandin synthesis and regulation	Synthesis of Prostaglandins (PG) and Thromboxanes (TX); Transcriptional regulation of testis differentiation	8	0		21839.6	12332.5		87176.9	86159.1	56033.6
FALSE	Medium	Master Protein	Q9P273	Teneurin-3 OS=Homo sapiens OX=9606 GN=TENM3 PE=2 SV=3	0.045	1.499	1	1	1	1	2699	300.8	6.42	0	1	cell adhesion;developmental processes;signal transduction;other biological processes	plasma membrane;other membranes;other cell component	other molecular function	Pf06484, Pf15636	55714	ENSG00000218336	TENM3	hsa:55714; Q5XUL9; Q96SY2; Q9NV77; Q9NVW1; Q9NZJ2; Q9P273			0	0	116743	68479.9	62588.6	97969.7	52761.1	31733.9	16903.5	94713.3
FALSE	Medium	Master Protein	O75830	Serpin I2 OS=Homo sapiens OX=9606 GN=SERPINI2 PE=1 SV=1	0.045	1.49	2	1	1	1	405	46.1	5.16	0	1	other biological processes	non-structural extracellular	enzyme regulator activity	Pf00079	5276	ENSG00000114204	SERPINI2	hsa:5276; O75830			0	0						40218.7	22146.8	12064.8
FALSE	Medium	Master Protein Candidate	P50452	Serpin B8 OS=Homo sapiens OX=9606 GN=SERPINB8 PE=1 SV=2	0.045	1.49	3	1	1	1	374	42.7	5.57	0	1	cell adhesion;other biological processes	non-structural extracellular;cytosol;other cell component	enzyme regulator activity	Pf00079	5271	ENSG00000166401	SERPINB8	B4DTW2; hsa:5271; P50452; Q7Z2V6; Q8N178		Dissolution of Fibrin Clot	1	0						40218.7	22146.8	12064.8
FALSE	Medium	Master Protein Candidate	P30740	Leukocyte elastase inhibitor OS=Homo sapiens OX=9606 GN=SERPINB1 PE=1 SV=1	0.044	1.49	3	1	1	1	379	42.7	6.28	0	1	cell cycle OR cell proliferation;other biological processes	non-structural extracellular;other cytoplasmic organelle;other cell component	enzyme regulator activity	Pf00079	1992	ENSG00000021355	SERPINB1	A8K5L2; B4DNT0; hsa:1992; P30740; Q53FB9; Q5W0E1; Q9UDF8	Vitamin D receptor pathway	Neutrophil degranulation	2	0						40218.7	22146.8	12064.8
FALSE	Medium	Master Protein Candidate	P50453	Serpin B9 OS=Homo sapiens OX=9606 GN=SERPINB9 PE=1 SV=1	0.044	1.49	3	1	1	1	376	42.4	5.86	0	1	other biological processes	non-structural extracellular;cytosol;ER/Golgi;nucleus;other cell component	enzyme regulator activity;other molecular function	Pf00079	5272	ENSG00000170542	SERPINB9	B2RBW3; hsa:5272; P50453; Q5TD03	Glucocorticoid receptor pathway; Nuclear receptors meta-pathway		2	0						40218.7	22146.8	12064.8
FALSE	Medium	Master Protein	Q5VTU8	ATP synthase subunit epsilon-like protein, mitochondrial OS=Homo sapiens OX=9606 GN=ATP5F1EP2 PE=1 SV=1	0.044	1.487	16	1	1	1	51	5.8	10.14	0	1	other metabolic processes;transport	other membranes;mitochondrion	transporter activity;other molecular function	Pf04627			ATP5F1EP2	Q5VTU8			0	0	72991.5	43885	9623.83	45606	26489.7	33147.9		77566.1
FALSE	Medium	Master Protein Candidate	P56381	ATP synthase subunit epsilon, mitochondrial OS=Homo sapiens OX=9606 GN=ATP5F1E PE=1 SV=2	0.044	1.487	16	1	1	1	51	5.8	9.92	0	1	other metabolic processes;transport	other membranes;mitochondrion	transporter activity;other molecular function	Pf04627	514	ENSG00000124172	ATP5F1E	B2RDD0; E1P5H6; hsa:514; P56381; Q53XU6	Electron transport chain: OXPHOS system in mitochondria; 7q11.23 copy number variation syndrome; Oxidative phosphorylation	Cristae formation; Formation of ATP by chemiosmotic coupling	5	0	72991.5	43885	9623.83	45606	26489.7	33147.9		77566.1
FALSE	Medium	Master Protein	P61224	Ras-related protein Rap-1b OS=Homo sapiens OX=9606 GN=RAP1B PE=1 SV=1	0.044	1.475	4	1	2	1	184	20.8	5.78	0	1	cell cycle OR cell proliferation;signal transduction;other biological processes	plasma membrane;other membranes;cytosol;other cytoplasmic organelle;other cell component	other molecular function	Pf00071	5908	ENSG00000127314	RAP1B	B2R5Z2; B4DQI8; B4DW74; B4DW94; hsa:5908; P09526; P61224; Q502X3; Q5TZR4; Q6DCA1; Q6LES0	Integrin-mediated cell adhesion; Thyroid stimulating hormone (TSH) signaling pathway; Corticotropin-releasing hormone signaling pathway; Common pathways underlying drug addiction; Focal adhesion; Hepatocyte growth factor receptor signaling; MAPK signaling pathway; VEGFA-VEGFR2 signaling pathway; Chemokine signaling pathway; Ras signaling	Neutrophil degranulation; Gene and protein expression by JAK-STAT signaling after Interleukin-12 stimulation; Signaling by BRAF and RAF1 fusions; Signaling by moderate kinase activity BRAF mutants; Paradoxical activation of RAF signaling by kinase inactive BRAF; Signaling downstream of RAS mutants; Signaling by RAF1 mutants; MAP2K and MAPK activation; Signaling by high-kinase activity BRAF mutant…	24	0
FALSE	Medium	Master Protein Candidate	A6NIZ1	Ras-related protein Rap-1b-like protein OS=Homo sapiens OX=9606 PE=2 SV=1	0.044	1.475	4	1	2	1	184	20.9	5.48	0	1	signal transduction;other biological processes	plasma membrane;other membranes;cytosol	other molecular function	Pf00071							0	0
FALSE	Medium	Master Protein Candidate	P62834	Ras-related protein Rap-1A OS=Homo sapiens OX=9606 GN=RAP1A PE=1 SV=1	0.044	1.475	4	1	2	1	184	21	6.67	0	1	developmental processes;signal transduction;other biological processes	plasma membrane;other membranes;cytosol;other cytoplasmic organelle;other cell component	enzyme regulator activity;other molecular function	Pf00071	5906	ENSG00000116473	RAP1A	hsa:5906; P10113; P62834	Integrin-mediated cell adhesion; Thyroid stimulating hormone (TSH) signaling pathway; Brain-derived neurotrophic factor (BDNF) signaling pathway; Common pathways underlying drug addiction; Focal adhesion; Hepatocyte growth factor receptor signaling; MAPK signaling pathway; VEGFA-VEGFR2 signaling pathway; Chemokine signaling pathway; Ras signaling; EGF/EGFR signaling pathway; Leukocyte-intrinsic H…	Neutrophil degranulation; Signaling by BRAF and RAF1 fusions; Signaling by moderate kinase activity BRAF mutants; Paradoxical activation of RAF signaling by kinase inactive BRAF; Signaling downstream of RAS mutants; Signaling by RAF1 mutants; MAP2K and MAPK activation; Signaling by high-kinase activity BRAF mutants; GRB2:SOS provides linkage to MAPK signaling for Integrins ; p130Cas linkage to MA…	32	0
FALSE	Medium	Master Protein	P51970	NADH dehydrogenase [ubiquinone] 1 alpha subcomplex subunit 8 OS=Homo sapiens OX=9606 GN=NDUFA8 PE=1 SV=3	0.044	1.473	4	1	1	1	172	20.1	7.65	0	1	cell organization and biogenesis;other metabolic processes;transport	other membranes;mitochondrion	transporter activity;other molecular function	Pf06747	4702	ENSG00000119421	NDUFA8	B1AM93; hsa:4702; P51970; Q9Y6N0	Electron transport chain: OXPHOS system in mitochondria; Nonalcoholic fatty liver disease; Oxidative phosphorylation	Complex I biogenesis	5	0	13315.2	9246.7	6787.08	14241.9	7542.37	14007.4		26017.8
FALSE	Medium	Master Protein	Q86WI3	Protein NLRC5 OS=Homo sapiens OX=9606 GN=NLRC5 PE=1 SV=3	0.046	1.46	0	1	2	1	1866	204.5	6.44	1.71	1	stress response;signal transduction;other biological processes	cytosol;cytoskeleton;nucleus;other cell component	nucleic acid binding activity;other molecular function	Pf05729, Pf13516, Pf17776, Pf18461	84166	ENSG00000140853	NLRC5	B5MEF1; C9JMD8; hsa:84166; Q6P4A6; Q86VM7; Q86WI3; Q8NF42; Q8TEE2; Q8TEJ1; Q969L7		Negative regulators of DDX58/IFIH1 signaling	2	0	158055	102847	95059.4	105828	75676.9	101814	25370.5	309291
FALSE	Medium	Master Protein	Q96JB2	Conserved oligomeric Golgi complex subunit 3 OS=Homo sapiens OX=9606 GN=COG3 PE=1 SV=3	0.048	1.444	4	1	1	1	828	94	5.57	0	1	cell organization and biogenesis;protein metabolism;other metabolic processes;transport;other biological processes	plasma membrane;other membranes;cytosol;ER/Golgi		Pf04136	83548	ENSG00000136152	COG3	B2RAW5; hsa:83548; Q5VT70; Q8IXX4; Q96JB2; Q9BZ92		COPI-mediated anterograde transport; Intra-Golgi traffic; Retrograde transport at the Trans-Golgi-Network	3	0
FALSE	Medium	Master Protein	Q2PPJ7	Ral GTPase-activating protein subunit alpha-2 OS=Homo sapiens OX=9606 GN=RALGAPA2 PE=1 SV=2	0.048	1.439	1	1	2	1	1873	210.6	6.07	0	1	other biological processes	plasma membrane;other membranes;cytosol;nucleus;other cell component	enzyme regulator activity;other molecular function	Pf02145, Pf20412	57186	ENSG00000188559	RALGAPA2	hsa:57186; Q2PPJ7; Q4VXU6; Q5JUA3; Q5JUA4; Q5T9K3; Q96CX9; Q9BQT7; Q9H9D9; Q9ULE8		Translocation of SLC2A4 (GLUT4) to the plasma membrane	1	0	223814	129701	104802	145385	132581	55911.9	38273.5	105098
FALSE	Medium	Master Protein	Q9UII2	ATPase inhibitor, mitochondrial OS=Homo sapiens OX=9606 GN=ATP5IF1 PE=1 SV=1	0.05	1.422	8	1	1	1	106	12.2	9.35	0	1	cell organization and biogenesis;other metabolic processes;stress response;transport;developmental processes;other biological processes	mitochondrion;other cell component	enzyme regulator activity;other molecular function	Pf04568	93974	ENSG00000130770; ENSG00000285390	ATP5IF1	hsa:93974; Q5JXL8; Q6IAQ7; Q9BSL9; Q9UII2	Electron transport chain: OXPHOS system in mitochondria		1	0	32147.7		9693.9	9014.03				87372.4
FALSE	Low	Master Protein	Q8N3V7	Synaptopodin OS=Homo sapiens OX=9606 GN=SYNPO PE=1 SV=2	0.052	1.392	3	1	1	1	929	99.4	8.72	0	1	cell organization and biogenesis;other biological processes	cytosol;cytoskeleton;nucleus;other cell component	cytoskeletal activity		11346	ENSG00000171992	SYNPO	A5PKZ8; D3DQG8; hsa:11346; O15271; Q8N3V7; Q9UPX1	Primary focal segmental glomerulosclerosis (FSGS); Nephrotic syndrome		2	0
FALSE	Low	Master Protein	P02647	Apolipoprotein A-I OS=Homo sapiens OX=9606 GN=APOA1 PE=1 SV=1	0.054	1.388	4	1	1	1	267	30.8	5.76	0	1	cell cycle OR cell proliferation;cell organization and biogenesis;protein metabolism;other metabolic processes;stress response;transport;developmental processes;signal transduction;other biological processes	non-structural extracellular;plasma membrane;other membranes;cytosol;ER/Golgi;nucleus;other cytoplasmic organelle;other cell component	signal transduction activity or receptor binding;transporter activity;enzyme regulator activity;other molecular function	Pf01442	335	ENSG00000118137	APOA1	A8K866; hsa:335; P02647; Q6LDN9; Q6Q785; Q9UCS8; Q9UCT8	Selenium micronutrient network; Vitamin B12 metabolism; Folate metabolism; Complement system; PPAR-alpha pathway; Nuclear receptors meta-pathway; PPAR signaling pathway; Statin inhibition of cholesterol production; Familial hyperlipidemia type 1; Familial hyperlipidemia type 2; Familial hyperlipidemia type 3; Familial hyperlipidemia type 4; Familial hyperlipidemia type 5	Scavenging of heme from plasma; Platelet degranulation ; Regulation of Insulin-like Growth Factor (IGF) transport and uptake by Insulin-like Growth Factor Binding Proteins (IGFBPs); Post-translational protein phosphorylation; Scavenging by Class A Receptors; PPARA activates gene expression; Amyloid fiber formation; Scavenging by Class B Receptors; Heme signaling; Retinoid metabolism and transport…	30	0
FALSE	Low	Master Protein	Q02978	Mitochondrial 2-oxoglutarate/malate carrier protein OS=Homo sapiens OX=9606 GN=SLC25A11 PE=1 SV=3	0.053	1.388	3	1	1	1	314	34	9.91	0	1	transport	plasma membrane;other membranes;mitochondrion	transporter activity	Pf00153	8402	ENSG00000108528	SLC25A11	F5GY65; hsa:8402; O75537; Q02978; Q969P7	VEGFA-VEGFR2 signaling pathway	Gluconeogenesis	2	0	29368.2					25974.7		61748.8
FALSE	Low	Master Protein	P19823	Inter-alpha-trypsin inhibitor heavy chain H2 OS=Homo sapiens OX=9606 GN=ITIH2 PE=1 SV=2	0.053	1.381	1	1	1	1	946	106.4	6.86	0	1	other metabolic processes;other biological processes	non-structural extracellular;ER/Golgi	enzyme regulator activity	Pf00092, Pf06668, Pf08487	3698	ENSG00000151655	ITIH2	hsa:3698; P19823; Q14659; Q15484; Q5T986		Regulation of Insulin-like Growth Factor (IGF) transport and uptake by Insulin-like Growth Factor Binding Proteins (IGFBPs); Post-translational protein phosphorylation	2	0					26500.6	42178.6	18656	70587.5
FALSE	Low	Master Protein	Q86VZ1	P2Y purinoceptor 8 OS=Homo sapiens OX=9606 GN=P2RY8 PE=1 SV=1	0.055	1.371	5	1	1	1	359	40.6	9.5	0	1	signal transduction;other biological processes	plasma membrane;other membranes	other molecular function	Pf00001	286530	ENSG00000182162	P2RY8	hsa:286530; Q86VZ1	Purinergic signaling		1	0	1.03436e+06	1.10312e+06	1.08051e+06			950625	246201	2.61975e+06
FALSE	Low	Master Protein	P07858	Cathepsin B OS=Homo sapiens OX=9606 GN=CTSB PE=1 SV=3	0.055	1.367	3	1	2	1	339	37.8	6.3	0	1	protein metabolism;other metabolic processes;developmental processes;other biological processes	non-structural extracellular;plasma membrane;other membranes;other cytoplasmic organelle;other cell component	other molecular function	Pf00112, Pf08127	1508	ENSG00000164733	CTSB	B3KQR5; B3KRR5; hsa:1508; P07858; Q503A6; Q96D87	Ebola virus infection in host	Neutrophil degranulation; Collagen degradation; Assembly of collagen fibrils and other multimeric structures; MHC class II antigen presentation; Trafficking and processing of endosomal TLR	6	0

## Sheet: CRN-H-1 ATTR-H-8 FAIMS
Checked	Protein FDR Confidence: Combined	Master	Accession	Description	Exp. q-value: Combined	Sum PEP Score	Coverage [%]	# Peptides	# PSMs	# Unique Peptides	# AAs	MW [kDa]	calc. pI	Score Sequest HT: Sequest HT	# Peptides (by Search Engine): Sequest HT	Biological Process	Cellular Component	Molecular Function	Pfam IDs	Entrez Gene ID	Ensembl Gene ID	Gene Symbol	Gene ID	WikiPathways	Reactome Pathways	# Protein Pathway Groups	# Razor Peptides	CRN-H-1 FAIMS rep1	CRN-H-1 FAIMS rep2	CRN-H-1 FAIMS rep3	CRN-H-1 FAIMS rep4	ATTR-H-8 FAIMS rep1	ATTR-H-8 FAIMS rep2	ATTR-H-8 FAIMS rep3	ATTR-H-8 FAIMS rep4
FALSE	High	Master Protein	P12883	Myosin-7 OS=Homo sapiens OX=9606 GN=MYH7 PE=1 SV=5	0	906.301	58	122	6842	44	1935	223	5.8	5256.43	122	other metabolic processes;stress response;developmental processes;other biological processes	cytoskeleton;other cell component	cytoskeletal activity;other molecular function	Pf00063, Pf01576, Pf02736	4625	ENSG00000092054	MYH7	A2TDB6; B6D424; hsa:4625; P12883; Q14836; Q14837; Q14904; Q16579; Q2M1Y6; Q92679; Q9H1D5; Q9UDA2; Q9UMM8	IL-18 signaling pathway		1	96	1.46501e+07	1.55741e+07	1.02215e+07	1.8253e+07	1.27154e+07	1.36553e+07	3.57294e+06	2.87784e+07
FALSE	High	Master Protein	P13533	Myosin-6 OS=Homo sapiens OX=9606 GN=MYH6 PE=2 SV=5	0	601.236	37	82	4682	7	1939	223.6	5.73	3846.74	82	cell organization and biogenesis;protein metabolism;other metabolic processes;stress response;developmental processes;other biological processes	cytosol;cytoskeleton;other cell component	cytoskeletal activity;other molecular function	Pf00063, Pf01576, Pf02736	4624	ENSG00000197616	MYH6	A2RTX1; D9YZU2; hsa:4624; P13533; Q13943; Q14906; Q14907	Cardiac progenitor differentiation; Striated muscle contraction pathway; Acute viral myocarditis; IL-18 signaling pathway	Striated Muscle Contraction	5	0	360144	500429	234916	470017	549926	702785	195876	1.70696e+06
FALSE	High	Master Protein	P04264	Keratin, type II cytoskeletal 1 OS=Homo sapiens OX=9606 GN=KRT1 PE=1 SV=6	0	356.818	60	37	3823	32	644	66	8.12	4840.01	37	cell organization and biogenesis;protein metabolism;other metabolic processes;stress response;developmental processes;other biological processes	non-structural extracellular;plasma membrane;other membranes;cytosol;cytoskeleton;other cell component	bone, tooth or skin structural activity;other molecular function	Pf00038, Pf16208, Pf16210	3848	ENSG00000167768	KRT1	B2RA01; hsa:3848; P04264; P85925; P86104; Q14720; Q6GSJ0; Q9H298	Corticotropin-releasing hormone signaling pathway	Neutrophil degranulation; Formation of the cornified envelope	4	3	1.46403e+07	8.71324e+07	5.96124e+07	3.74068e+07	5.23691e+07	2.82839e+07	3.21693e+07	5.0685e+07
FALSE	High	Master Protein	P35527	Keratin, type I cytoskeletal 9 OS=Homo sapiens OX=9606 GN=KRT9 PE=1 SV=3	0	330.681	67	33	2975	32	623	62	5.24	3193.7	33	cell organization and biogenesis;developmental processes;other biological processes	cytosol;cytoskeleton	cytoskeletal activity	Pf00038	3857	ENSG00000171403	KRT9	hsa:3857; O00109; P35527; Q0IJ47; Q14665		Formation of the cornified envelope	2	0	1.01967e+07	4.23539e+07	3.54865e+07	2.10275e+07	3.31733e+07	1.56779e+07	1.77784e+07	2.56797e+07
FALSE	High	Master Protein	P13645	Keratin, type I cytoskeletal 10 OS=Homo sapiens OX=9606 GN=KRT10 PE=1 SV=6	0	299.955	57	34	3017	30	584	58.8	5.21	3254.63	34	cell organization and biogenesis;protein metabolism;other metabolic processes;developmental processes;other biological processes	plasma membrane;cytosol;cytoskeleton;other cell component	bone, tooth or skin structural activity;other molecular function	Pf00038	3858	ENSG00000186395	KRT10	hsa:3858; P13645; Q14664; Q8N175		Formation of the cornified envelope	2	7	1.15963e+07	7.72903e+07	4.14762e+07	3.40923e+07	3.59842e+07	2.0153e+07	2.76602e+07	3.16e+07
FALSE	High	Master Protein	P12111	Collagen alpha-3(VI) chain OS=Homo sapiens OX=9606 GN=COL6A3 PE=1 SV=5	0	299.24	25	64	1218	64	3177	343.5	6.68	595.82	64	cell adhesion;developmental processes;other biological processes	extracellular matrix;plasma membrane;other membranes;ER/Golgi;other cell component	enzyme regulator activity;extracellular structural activity	Pf00014, Pf00092, Pf01391	1293	ENSG00000163359	COL6A3	A8MT30; B4E3U5; B7ZMJ7; E9PFQ6; E9PGQ9; hsa:1293; P12111; Q16501; Q53QF4; Q53QF6	miRNA targets in ECM and membrane receptors; PI3K-Akt signaling pathway	ECM proteoglycans; Collagen degradation; Assembly of collagen fibrils and other multimeric structures; Integrin cell surface interactions; Collagen chain trimerization; Signaling by PDGF; NCAM1 interactions	10	0	271444	99213.1	121087	150645	2.57256e+06	2.93644e+06	1.14413e+06	7.31476e+06
FALSE	High	Master Protein	P35908	Keratin, type II cytoskeletal 2 epidermal OS=Homo sapiens OX=9606 GN=KRT2 PE=1 SV=2	0	273.066	72	39	2420	31	639	65.4	8	2150.07	39	cell cycle OR cell proliferation;cell organization and biogenesis;protein metabolism;other metabolic processes;developmental processes;other biological processes	plasma membrane;cytosol;cytoskeleton	bone, tooth or skin structural activity;cytoskeletal activity	Pf00038, Pf16208	3849	ENSG00000172867	KRT2	hsa:3849; P35908; Q4VAQ2		Formation of the cornified envelope	2	10	5.58256e+06	3.87862e+07	1.68351e+07	1.43737e+07	1.44016e+07	1.00064e+07	9.07582e+06	1.64026e+07
FALSE	High	Master Protein	P17661	Desmin OS=Homo sapiens OX=9606 GN=DES PE=1 SV=3	0	227.739	63	37	1355	34	470	53.5	5.27	1255.82	37	cell organization and biogenesis;other biological processes	plasma membrane;other membranes;cytosol;cytoskeleton;nucleus;other cell component	cytoskeletal activity;other molecular function	Pf00038, Pf04732	1674	ENSG00000175084	DES	hsa:1674; P17661; Q15787; Q549R7; Q549R8; Q549R9; Q8IZR1; Q8IZR6; Q8NES2; Q8NEU6; Q8TAC4; Q8TCX2; Q8TD99; Q9UHN5; Q9UJ80	Arrhythmogenic right ventricular cardiomyopathy; Striated muscle contraction pathway; IL-18 signaling pathway	Striated Muscle Contraction	4	3	3.31425e+06	2.07574e+06	1.84069e+06	2.82211e+06	5.00667e+06	8032633	2215331	20970838
FALSE	High	Master Protein	P35555	Fibrillin-1 OS=Homo sapiens OX=9606 GN=FBN1 PE=1 SV=4	0	199.787	21	47	919	47	2871	312.1	4.93	191.18	47	cell adhesion;other metabolic processes;developmental processes;signal transduction;other biological processes	non-structural extracellular;extracellular matrix;ER/Golgi	signal transduction activity or receptor binding;extracellular structural activity;other molecular function	Pf00683, Pf07645, Pf12662, Pf12947, Pf14670, Pf18193	2200	ENSG00000166147	FBN1	B2RUU0; D2JYH6; hsa:2200; P35555; Q15972; Q75N87	Hypothesized pathways in pathogenesis of cardiovascular disease; TGF-beta receptor signaling in skeletal dysplasias; 7q11.23 copy number variation syndrome; Progeria-associated lipodystrophy	Regulation of Insulin-like Growth Factor (IGF) transport and uptake by Insulin-like Growth Factor Binding Proteins (IGFBPs); Post-translational protein phosphorylation; Degradation of the extracellular matrix; Molecules associated with elastic fibres; Integrin cell surface interactions	10	0	1.30619e+06	326657	371156	495666	1.26834e+06	5.36944e+06	1.72142e+06	8.88418e+06
FALSE	High	Master Protein	P68032	Actin, alpha cardiac muscle 1 OS=Homo sapiens OX=9606 GN=ACTC1 PE=1 SV=1	0	163.491	65	19	1902	2	377	42	5.39	1637.19	19	cell organization and biogenesis;developmental processes;other biological processes	cytosol;cytoskeleton;other cell component	cytoskeletal activity;other molecular function	Pf00022	70	ENSG00000159251	ACTC1	hsa:70; P04270; P68032	Cardiac progenitor differentiation; Myometrial relaxation and contraction pathways; Striated muscle contraction pathway; Mechanoregulation and pathology of YAP/TAZ via Hippo and non-Hippo mechanisms; 22q11.2 copy number variation syndrome; Malignant pleural mesothelioma	Striated Muscle Contraction; RHOA GTPase cycle; RHOB GTPase cycle	9	22	3.39638e+07	2.54266e+07	1.94768e+07	2.99858e+07	2.03209e+07	2.1942e+07	6.36529e+06	4.48926e+07
FALSE	High	Master Protein	P35609	Alpha-actinin-2 OS=Homo sapiens OX=9606 GN=ACTN2 PE=1 SV=1	0	154.24	34	28	945	22	894	103.8	5.45	531.34	28	cell adhesion;cell organization and biogenesis;developmental processes;signal transduction;other biological processes	non-structural extracellular;plasma membrane;other membranes;cytosol;cytoskeleton;other cell component	signal transduction activity or receptor binding;cytoskeletal activity;other molecular function	Pf00307, Pf00435, Pf08726	88	ENSG00000077522	ACTN2	B1ANE4; B2RCS5; hsa:88; P35609; Q86TF4; Q86TI8	Arrhythmogenic right ventricular cardiomyopathy; Striated muscle contraction pathway; NO/cGMP/PKG mediated neuroprotection	Platelet degranulation ; Striated Muscle Contraction; RAF/MAP kinase cascade; Nephrin family interactions; Assembly and cell surface presentation of NMDA receptors; Ras activation upon Ca2+ influx through NMDA receptor; Unblocking of NMDA receptors, glutamate binding and activation; Negative regulation of NMDA receptor-mediated neuronal transmission; Long-term potentiation	12	7	2.36995e+06	1.944e+06	1.55167e+06	2.48679e+06	1.89115e+06	2.1525e+06	600275	4.51001e+06
FALSE	High	Master Protein	P68133	Actin, alpha skeletal muscle OS=Homo sapiens OX=9606 GN=ACTA1 PE=1 SV=1	0	151.143	65	19	1769	2	377	42	5.39	1423.86	19	cell organization and biogenesis;developmental processes;other biological processes	cytosol;cytoskeleton;other cell component	cytoskeletal activity;other molecular function	Pf00022	58	ENSG00000143632	ACTA1	hsa:58; P02568; P68133; P99020; Q5T8M9	Myometrial relaxation and contraction pathways; Fas ligand pathway and stress induction of heat shock proteins; Physico-chemical features and toxicity-associated pathways; Striated muscle contraction pathway; Mechanoregulation and pathology of YAP/TAZ via Hippo and non-Hippo mechanisms; IL-18 signaling pathway; Malignant pleural mesothelioma	Striated Muscle Contraction	8	0	506941	425231	422584	397056	737967	693631	208731	1.78155e+06
FALSE	High	Master Protein	P12882	Myosin-1 OS=Homo sapiens OX=9606 GN=MYH1 PE=1 SV=3	0	146.984	14	26	1559	2	1939	223	5.74	1136.98	26	other biological processes	cytoskeleton;other cell component	cytoskeletal activity;other molecular function	Pf00063, Pf01576, Pf02736	4619	ENSG00000109061	MYH1	hsa:4619; P12882; Q14CA4; Q9Y622			0	0	994354	1.10021e+06	734573	1.32767e+06	1.0605e+06	1.05638e+06	258752	2.2217e+06
FALSE	High	Master Protein	P02766	Transthyretin OS=Homo sapiens OX=9606 GN=TTR PE=1 SV=1	0	137.177	69	10	770	10	147	15.9	5.76	722.16	10	other metabolic processes;transport;signal transduction	non-structural extracellular;other cytoplasmic organelle	signal transduction activity or receptor binding;other molecular function	Pf00576	7276	ENSG00000118271	TTR	hsa:7276; P02766; Q549C7; Q6IB96; Q9UBZ6; Q9UCM9		Neutrophil degranulation; Non-integrin membrane-ECM interactions; Amyloid fiber formation; Retinoid metabolism and transport; The canonical retinoid cycle in rods (twilight vision); Retinoid cycle disease events	6	0					1.25175e+07	1.23843e+07	8.28752e+06	2.81457e+07
FALSE	High	Master Protein	P06727	Apolipoprotein A-IV OS=Homo sapiens OX=9606 GN=APOA4 PE=1 SV=4	0	136.461	52	24	920	24	396	45.3	5.38	424.42	24	cell adhesion;cell organization and biogenesis;protein metabolism;other metabolic processes;stress response;transport;other biological processes	non-structural extracellular;cytosol;ER/Golgi;other cytoplasmic organelle	transporter activity;enzyme regulator activity;other molecular function	Pf01442	337	ENSG00000110244	APOA4	A8MSL6; hsa:337; P06727; Q14CW8; Q6Q787	Statin inhibition of cholesterol production; Familial hyperlipidemia type 1; Familial hyperlipidemia type 2; Familial hyperlipidemia type 3; Familial hyperlipidemia type 4; Familial hyperlipidemia type 5	Amyloid fiber formation; Retinoid metabolism and transport; Chylomicron assembly; Chylomicron remodeling; Assembly of active LPL and LIPC lipase complexes	11	0	616027	27792	24690.7	136544	1.22896e+07	1.84223e+07	7.55686e+06	1.87644e+07
FALSE	High	None	Q9UKX2	Myosin-2 OS=Homo sapiens OX=9606 GN=MYH2 PE=1 SV=1	0	132.104	12	23	1309	1	1941	222.9	5.82	947.8	23	other biological processes	cytosol;cytoskeleton;other cell component	cytoskeletal activity;other molecular function	Pf00063, Pf01576, Pf02736	4620	ENSG00000125414	MYH2	A0AVL4; hsa:4620; Q14322; Q16229; Q567P6; Q86T56; Q9UKX2		Regulation of actin dynamics for phagocytic cup formation; FCGR3A-mediated phagocytosis	2	0	1.03396e+06	1.34555e+06	905510	1.90808e+06	1.53662e+06	1.40611e+06	412239	3.17504e+06
FALSE	High	Master Protein Rejected	P48668	Keratin, type II cytoskeletal 6C OS=Homo sapiens OX=9606 GN=KRT6C PE=1 SV=3	0	128.218	41	25	948	0	564	60	8	706.04	25	cell organization and biogenesis	cytosol;cytoskeleton		Pf00038, Pf16208	286887	ENSG00000170465	KRT6C	A1L4L5; hsa:286887; P48666; P48668; Q2TAZ9; Q7RTN9		Formation of the cornified envelope	2	0
FALSE	High	Master Protein	P02538	Keratin, type II cytoskeletal 6A OS=Homo sapiens OX=9606 GN=KRT6A PE=1 SV=3	0	127.307	41	25	956	3	564	60	8	706.04	25	cell organization and biogenesis;stress response;other biological processes	cytosol;cytoskeleton	cytoskeletal activity	Pf00038, Pf16208	3853	ENSG00000205420	KRT6A	A4QPC1; hsa:3853; P02538; P48667; Q08AR4; Q6NT67; Q96CL4	Ectoderm differentiation; Ectoderm differentiation	Formation of the cornified envelope	4	10	20028.1	1.43759e+06	108577	1.26842e+06	263934	43830.5	59984	4.14396e+06
FALSE	High	Master Protein	P06576	ATP synthase subunit beta, mitochondrial OS=Homo sapiens OX=9606 GN=ATP5F1B PE=1 SV=3	0	126.748	42	15	641	15	529	56.5	5.4	419.41	15	other metabolic processes;transport;developmental processes;other biological processes	plasma membrane;other membranes;mitochondrion;other cell component	signal transduction activity or receptor binding;transporter activity;other molecular function	Pf00006, Pf02874	506	ENSG00000110955	ATP5F1B	A8K4X0; hsa:506; P06576; Q14283	Electron transport chain: OXPHOS system in mitochondria; 7q11.23 copy number variation syndrome; Oxidative phosphorylation	Transcriptional activation of mitochondrial biogenesis; Mitochondrial protein import; Cristae formation; Formation of ATP by chemiosmotic coupling	7	0	1.75448e+06	1.8972e+06	1.1188e+06	1.78622e+06	1.13574e+06	1.52468e+06	385710	3.41049e+06
FALSE	High	Master Protein Rejected	P11055	Myosin-3 OS=Homo sapiens OX=9606 GN=MYH3 PE=2 SV=3	0	124.775	11	21	1453	0	1940	223.8	5.81	1124.38	21	cell organization and biogenesis;protein metabolism;other metabolic processes;developmental processes;other biological processes	cytosol;cytoskeleton;other cell component	cytoskeletal activity;other molecular function	Pf00063, Pf01576, Pf02736	4621	ENSG00000109063	MYH3	hsa:4621; P11055; Q15492	Striated muscle contraction pathway	Striated Muscle Contraction	2	0
FALSE	High	Master Protein	P04259	Keratin, type II cytoskeletal 6B OS=Homo sapiens OX=9606 GN=KRT6B PE=1 SV=5	0	122.796	40	24	989	2	564	60	8	1004.56	24	cell organization and biogenesis;other biological processes	cytosol;cytoskeleton	cytoskeletal activity	Pf00038, Pf16208	3854	ENSG00000185479	KRT6B	hsa:3854; P04259; P48669		Formation of the cornified envelope	2	0	15397	485910	64218	738294	56160.7		24236.2	1.48774e+06
FALSE	High	Master Protein	P13647	Keratin, type II cytoskeletal 5 OS=Homo sapiens OX=9606 GN=KRT5 PE=1 SV=3	0	121.976	39	27	1090	16	590	62.3	7.74	677.07	27	cell organization and biogenesis;other biological processes	cytosol;cytoskeleton;other cell component	cytoskeletal activity;other molecular function	Pf00038, Pf16208	3852	ENSG00000186081	KRT5	hsa:3852; P13647; Q6PI71; Q6UBJ0; Q8TA91		Formation of the cornified envelope; Type I hemidesmosome assembly	3	5	1.13825e+06	9.01914e+06	3.80557e+06	3.87218e+06	4.13774e+06	1.81901e+06	3.07025e+06	5.82301e+06
FALSE	High	Master Protein	P02533	Keratin, type I cytoskeletal 14 OS=Homo sapiens OX=9606 GN=KRT14 PE=1 SV=4	0	114.645	47	20	1028	7	472	51.5	5.16	899.5	20	cell organization and biogenesis;other biological processes	cytosol;cytoskeleton;nucleus;other cell component	cytoskeletal activity;other molecular function	Pf00038	3861	ENSG00000186847	KRT14	hsa:3861; P02533; Q14715; Q53XY3; Q9BUE3; Q9UBN2; Q9UBN3; Q9UCY4	Corticotropin-releasing hormone signaling pathway	Formation of the cornified envelope; Type I hemidesmosome assembly	4	1	288708	2.85527e+06	951292	988302	906895	507845	739981	2.06737e+06
FALSE	High	Master Protein	P02768	Albumin OS=Homo sapiens OX=9606 GN=ALB PE=1 SV=2	0	104.837	45	25	710	25	609	69.3	6.28	243.52	25	stress response;other biological processes	non-structural extracellular;ER/Golgi;other cell component	nucleic acid binding activity;other molecular function	Pf00273	213	ENSG00000163631	ALB	E7ESS9; hsa:213; O95574; P02768; P04277; Q13140; Q645G4; Q68DN5; Q6UXK4; Q86YG0; Q8IUK7; Q9P157; Q9P1I7; Q9UHS3; Q9UJZ0	Selenium micronutrient network; Vitamin B12 metabolism; Folate metabolism; Complement system; VEGFA-VEGFR2 signaling pathway	Platelet degranulation ; Regulation of Insulin-like Growth Factor (IGF) transport and uptake by Insulin-like Growth Factor Binding Proteins (IGFBPs); Post-translational protein phosphorylation; Cytoprotection by HMOX1; Scavenging of heme from plasma; HDL remodeling; Recycling of bile acids and salts; Heme degradation; Heme biosynthesis	14	0	8.70706e+06	5.79472e+06	6.3971e+06	6.64424e+06	5.45313e+06	5.9378e+06	3.21804e+06	8.5377e+06
FALSE	High	Master Protein	Q9UKX3	Myosin-13 OS=Homo sapiens OX=9606 GN=MYH13 PE=2 SV=2	0	103.588	9	19	1238	1	1938	223.5	5.68	815.55	19	stress response;other biological processes	cytoskeleton;other cell component	cytoskeletal activity;other molecular function	Pf00063, Pf01576, Pf02736	8735	ENSG00000006788	MYH13	hsa:8735; O95252; Q9P0U8; Q9UKX3			0	0	678207	604899	574595	629519	452768	697658	120499	1.33949e+06
FALSE	High	Master Protein	P08779	Keratin, type I cytoskeletal 16 OS=Homo sapiens OX=9606 GN=KRT16 PE=1 SV=4	0	103.167	45	20	964	8	473	51.2	5.05	857.29	20	cell organization and biogenesis;stress response;developmental processes;other biological processes	cytosol;cytoskeleton	cytoskeletal activity	Pf00038	3868	ENSG00000186832	KRT16	A8K488; hsa:3868; P08779; P30654; Q16402; Q9UBG8	Vitamin D receptor pathway	Formation of the cornified envelope	3	8	427873	6.03961e+06	1.22517e+06	2.23659e+06	1.33263e+06	724713	1.02499e+06	5.38867e+06
FALSE	High	Master Protein	P98160	Basement membrane-specific heparan sulfate proteoglycan core protein OS=Homo sapiens OX=9606 GN=HSPG2 PE=1 SV=4	0	102.233	9	28	198	28	4391	468.5	6.51	25.8	28	other metabolic processes;stress response;transport;developmental processes;other biological processes	extracellular matrix;plasma membrane;other membranes;ER/Golgi;other cytoplasmic organelle	signal transduction activity or receptor binding;extracellular structural activity;other molecular function	Pf00008, Pf00052, Pf00053, Pf00054, Pf00057, Pf02210, Pf07679, Pf13927	3339	ENSG00000142798	HSPG2	hsa:3339; P98160; Q16287; Q5SZI3; Q9H3V5	Hepatitis B infection	Degradation of the extracellular matrix; ECM proteoglycans; Non-integrin membrane-ECM interactions; Laminin interactions; Amyloid fiber formation; Integrin cell surface interactions; Retinoid metabolism and transport; A tetrasaccharide linker sequence is required for GAG synthesis; Defective B4GALT7 causes EDS, progeroid type; Defective B3GAT3 causes JDSSDHD; Defective B3GALT6 causes EDSP2 and SE…	16	0	197543	121196	120085	168289	971285	1.22032e+06	441806	2.32308e+06
FALSE	High	Master Protein	P25705	ATP synthase subunit alpha, mitochondrial OS=Homo sapiens OX=9606 GN=ATP5F1A PE=1 SV=1	0	96.817	34	16	619	16	553	59.7	9.13	281.45	16	other metabolic processes;transport;other biological processes	plasma membrane;other membranes;mitochondrion	signal transduction activity or receptor binding;transporter activity;other molecular function	Pf00006, Pf00306, Pf02874	498	ENSG00000152234	ATP5F1A	A8K092; B4DY56; hsa:498; K7ENP3; P25705; Q53XX6; Q8IXV2; Q96FB4; Q96HW2; Q96IR6; Q9BTV8	Electron transport chain: OXPHOS system in mitochondria; 7q11.23 copy number variation syndrome; Oxidative phosphorylation	Mitochondrial protein import; Cristae formation; Formation of ATP by chemiosmotic coupling	6	0	3.3391e+06	2.90772e+06	1.88156e+06	3.19604e+06	2.00282e+06	2.91666e+06	766639	6.13125e+06
FALSE	High	Master Protein	P09493	Tropomyosin alpha-1 chain OS=Homo sapiens OX=9606 GN=TPM1 PE=1 SV=2	0	95.553	47	20	783	9	284	32.7	4.74	473.5	20	cell organization and biogenesis;stress response;developmental processes;other biological processes	plasma membrane;other membranes;cytosol;cytoskeleton;other cell component	cytoskeletal activity;other molecular function	Pf00261	7168	ENSG00000140416	TPM1	B7Z5T7; D9YZV2; D9YZV3; D9YZV8; hsa:7168; P09493; P09494; P10469; Q6DV89; Q6DV90; Q7Z6L8; Q86W64; Q96IK2; Q9UCI1; Q9UCI2; Q9UCY9; Q9Y427	Vitamin D receptor pathway; Striated muscle contraction pathway	Smooth Muscle Contraction; Striated Muscle Contraction	4	11	7.68624e+06	6.96212e+06	4.9778e+06	8.18764e+06	5.37766e+06	7.3866e+06	1.56591e+06	1.21378e+07
FALSE	High	Master Protein	P08590	Myosin light chain 3 OS=Homo sapiens OX=9606 GN=MYL3 PE=1 SV=3	0	92.193	68	13	837	12	195	21.9	5.1	417.47	13	developmental processes;other biological processes	cytosol;cytoskeleton	cytoskeletal activity;other molecular function		4634	ENSG00000160808	MYL3	B2R534; hsa:4634; P08590; Q9NRS8	Striated muscle contraction pathway; Regulation of actin cytoskeleton	Striated Muscle Contraction	3	1	1.20159e+07	7.94614e+06	6.48181e+06	1.01172e+07	8.71358e+06	1.06033e+07	2.15686e+06	1.93827e+07
FALSE	High	Master Protein	P60709	Actin, cytoplasmic 1 OS=Homo sapiens OX=9606 GN=ACTB PE=1 SV=1	0	92.117	49	15	1285	5	375	41.7	5.48	719.85	15	cell organization and biogenesis;transport;developmental processes;other biological processes	plasma membrane;other membranes;cytosol;cytoskeleton;nucleus;other cell component	cytoskeletal activity;other molecular function	Pf00022	60	ENSG00000075624	ACTB	hsa:60; P02570; P60709; P70514; P99021; Q11211; Q64316; Q75MN2; Q96B34; Q96HG5	Arrhythmogenic right ventricular cardiomyopathy; Pathogenic Escherichia coli infection; Common pathways underlying drug addiction; Myometrial relaxation and contraction pathways; Focal adhesion; Fas ligand pathway and stress induction of heat shock proteins; Ebola virus infection in host; Acute viral myocarditis; Thermogenesis; Mechanoregulation and pathology of YAP/TAZ via Hippo and non-Hippo me…	B-WICH complex positively regulates rRNA expression; HATs acetylate histones; Regulation of actin dynamics for phagocytic cup formation; FCGR3A-mediated phagocytosis; Factors involved in megakaryocyte development and platelet production; Signaling by BRAF and RAF1 fusions; Signaling by moderate kinase activity BRAF mutants; Paradoxical activation of RAF signaling by kinase inactive BRAF; Signalin…	47	0	638861	458636	328374	391919	727329	924200	411005	2.88528e+06
FALSE	High	Master Protein Candidate	P63261	Actin, cytoplasmic 2 OS=Homo sapiens OX=9606 GN=ACTG1 PE=1 SV=1	0	92.117	49	15	1285	5	375	41.8	5.48	719.85	15	cell organization and biogenesis;stress response;transport;developmental processes;other biological processes	non-structural extracellular;plasma membrane;other membranes;cytosol;cytoskeleton;other cell component	cytoskeletal activity;other molecular function	Pf00022	71	ENSG00000184009	ACTG1	A8K7C2; hsa:71; P02571; P14104; P63261; P99022; Q5U032; Q96E67	Arrhythmogenic right ventricular cardiomyopathy; Pathogenic Escherichia coli infection; Common pathways underlying drug addiction; Myometrial relaxation and contraction pathways; Focal adhesion; Fas ligand pathway and stress induction of heat shock proteins; Striated muscle contraction pathway; VEGFA-VEGFR2 signaling pathway; Ebola virus infection in host; Thermogenesis; Mechanoregulation and pat…	Regulation of actin dynamics for phagocytic cup formation; FCGR3A-mediated phagocytosis; Signaling by BRAF and RAF1 fusions; Signaling by moderate kinase activity BRAF mutants; Paradoxical activation of RAF signaling by kinase inactive BRAF; Signaling downstream of RAS mutants; Signaling by RAF1 mutants; MAP2K and MAPK activation; Signaling by high-kinase activity BRAF mutants; Adherens junctions…	40	0	638861	458636	328374	391919	727329	924200	411005	2.88528e+06
FALSE	High	Master Protein	P02743	Serum amyloid P-component OS=Homo sapiens OX=9606 GN=APCS PE=1 SV=2	0	87.968	31	10	728	10	223	25.4	6.54	812.31	10	cell organization and biogenesis;stress response;other biological processes	non-structural extracellular	other molecular function	Pf00354	325	ENSG00000132703	APCS	hsa:325; P02743	Complement system	Amyloid fiber formation	2	0	592703	240304	124754	298964	1.54747e+07	6.08045e+07	1.37989e+07	3.806e+07
FALSE	High	Master Protein	P02649	Apolipoprotein E OS=Homo sapiens OX=9606 GN=APOE PE=1 SV=1	0	86.338	45	14	551	14	317	36.1	5.73	355.41	14	cell-cell signaling;cell organization and biogenesis;protein metabolism;other metabolic processes;stress response;transport;developmental processes;signal transduction;other biological processes	non-structural extracellular;extracellular matrix;plasma membrane;other membranes;ER/Golgi;other cytoplasmic organelle;other cell component	signal transduction activity or receptor binding;transporter activity;enzyme regulator activity;cytoskeletal activity;other molecular function	Pf01442	348	ENSG00000130203	APOE	B2RC15; C0JYY5; hsa:348; P02649; Q9P2S4	Vitamin B12 metabolism; Alzheimer's disease and miRNA effects; Apoptosis-related network due to altered Notch3 in ovarian cancer; ApoE and miR-146 in inflammation and atherosclerosis; Statin inhibition of cholesterol production; Familial hyperlipidemia type 3; Alzheimer's disease	Regulation of Insulin-like Growth Factor (IGF) transport and uptake by Insulin-like Growth Factor Binding Proteins (IGFBPs); Post-translational protein phosphorylation; Amyloid fiber formation; Scavenging by Class A Receptors; Retinoid metabolism and transport; Chylomicron assembly; Chylomicron remodeling; HDL remodeling; Nuclear signaling by ERBB4; NR1H3 & NR1H2 regulate gene expression linked t…	19	0	554835	27948.2	27022.7	107432	9.21885e+06	2.38335e+07	6.77102e+06	1.70385e+07
FALSE	High	Master Protein	P12109	Collagen alpha-1(VI) chain OS=Homo sapiens OX=9606 GN=COL6A1 PE=1 SV=3	0	86.263	19	16	452	16	1028	108.5	5.43	267.28	16	cell adhesion;developmental processes;other biological processes	non-structural extracellular;plasma membrane;other membranes;ER/Golgi;other cell component	extracellular structural activity;other molecular function	Pf00092, Pf01391	1291	ENSG00000142156	COL6A1	hsa:1291; O00117; O00118; P12109; Q14040; Q14041; Q16258; Q7Z645; Q9BSA8	miRNA targets in ECM and membrane receptors; PI3K-Akt signaling pathway	ECM proteoglycans; Collagen degradation; Assembly of collagen fibrils and other multimeric structures; Integrin cell surface interactions; Collagen chain trimerization; Signaling by PDGF; NCAM1 interactions	10	0	446619	181138	193269	242515	3.13096e+06	3.91377e+06	1.25769e+06	8.88114e+06
FALSE	High	Master Protein	P04004	Vitronectin OS=Homo sapiens OX=9606 GN=VTN PE=1 SV=1	0	83.06	35	13	722	13	478	54.3	5.8	241.11	13	cell adhesion;transport;developmental processes;other biological processes	non-structural extracellular;extracellular matrix;plasma membrane;other membranes;ER/Golgi;other cell component	signal transduction activity or receptor binding;extracellular structural activity;other molecular function	Pf00045, Pf01033	7448	ENSG00000109072	VTN	B2R7G0; hsa:7448; P01141; P04004; Q9BSH7	Primary focal segmental glomerulosclerosis (FSGS); Complement system; Focal adhesion; Focal adhesion: PI3K-Akt-mTOR-signaling pathway; PI3K-Akt signaling pathway; Epithelial to mesenchymal transition in colorectal cancer; Inflammatory response pathway; Complement system in neuronal development and plasticity	ECM proteoglycans; Molecules associated with elastic fibres; Regulation of Complement cascade; Integrin cell surface interactions; Syndecan interactions	13	0	147032	53677.5	35437.5	67437.7	7.32393e+06	1.57238e+07	6.12094e+06	1.52981e+07
FALSE	High	Master Protein	P12110	Collagen alpha-2(VI) chain OS=Homo sapiens OX=9606 GN=COL6A2 PE=1 SV=4	0	80.652	22	17	379	17	1019	108.5	6.21	125.74	17	cell adhesion;other biological processes	non-structural extracellular;plasma membrane;other membranes;ER/Golgi;other cell component	other molecular function	Pf00092, Pf01391	1292	ENSG00000142173	COL6A2	hsa:1292; P12110; Q13909; Q13910; Q13911; Q14048; Q14049; Q16259; Q16597; Q6P0Q1; Q9UML3; Q9Y4S8	miRNA targets in ECM and membrane receptors; Focal adhesion; Focal adhesion: PI3K-Akt-mTOR-signaling pathway; PI3K-Akt signaling pathway	ECM proteoglycans; Collagen degradation; Assembly of collagen fibrils and other multimeric structures; Integrin cell surface interactions; Collagen chain trimerization; Signaling by PDGF; NCAM1 interactions	12	0	286464	95266.7	109389	130517	2.23898e+06	2.26872e+06	885443	5.79169e+06
FALSE	High	Master Protein	P01857	Immunoglobulin heavy constant gamma 1 OS=Homo sapiens OX=9606 GN=IGHG1 PE=1 SV=1	0	74.483	42	10	502	5	330	36.1	8.19	500.85	10	cell organization and biogenesis;stress response;transport;signal transduction;other biological processes	non-structural extracellular;plasma membrane;other membranes	signal transduction activity or receptor binding;other molecular function	Pf07654		ENSG00000211896; ENSG00000277633	IGHG1	P01857	Interactions of natural killer cells in pancreatic cancer	Interleukin-4 and Interleukin-13 signaling; Regulation of Complement cascade; Initial triggering of complement; Classical antibody-mediated complement activation; FCGR activation; Regulation of actin dynamics for phagocytic cup formation; Role of phospholipids in phagocytosis; FCGR3A-mediated IL10 synthesis; FCGR3A-mediated phagocytosis	10	6	206713	164367	143452	199706	2.58962e+06	5.39862e+06	2.01579e+06	6.95843e+06
FALSE	High	Master Protein Candidate	P0DOX5	Immunoglobulin gamma-1 heavy chain OS=Homo sapiens OX=9606 PE=1 SV=2	0	74.483	31	10	502	5	449	49.3	8.72	500.85	10	other biological processes	non-structural extracellular;plasma membrane;other membranes;other cell component		Pf07654, Pf07686							0	0	206713	164367	143452	199706	2.58962e+06	5.39862e+06	2.01579e+06	6.95843e+06
FALSE	High	Master Protein	P10916	Myosin regulatory light chain 2, ventricular/cardiac muscle isoform OS=Homo sapiens OX=9606 GN=MYL2 PE=1 SV=3	0	73.58	73	11	582	11	166	18.8	5	344.11	11	cell organization and biogenesis;developmental processes;other biological processes	cytosol;cytoskeleton	cytoskeletal activity;other molecular function	Pf00036	4633	ENSG00000111245	MYL2	hsa:4633; P10916; Q16123	Cardiac progenitor differentiation; Myometrial relaxation and contraction pathways; Focal adhesion; Striated muscle contraction pathway; VEGFA-VEGFR2 signaling pathway; MFAP5 effect on permeability and motility of endothelial cells via cytoskeleton rearrangement	Striated Muscle Contraction	7	0	7.72902e+06	6.03584e+06	4.58877e+06	6.94655e+06	5.77346e+06	7.61586e+06	1.65475e+06	1.23578e+07
FALSE	High	Master Protein	Q8WZ42	Titin OS=Homo sapiens OX=9606 GN=TTN PE=1 SV=4	0	69.744	1	17	69	17	34350	3813.7	6.35	16.74	17	cell cycle OR cell proliferation;cell organization and biogenesis;protein metabolism;other metabolic processes;developmental processes;signal transduction;other biological processes	non-structural extracellular;cytosol;cytoskeleton;nucleus	cytoskeletal activity;kinase activity;other molecular function	Pf00041, Pf00069, Pf02818, Pf07679, Pf09042, Pf18362	7273	ENSG00000155657	TTN	A6NKB1; E7EQE6; E7ET18; hsa:7273; K7ENY1; Q10465; Q10466; Q15598; Q2XUS3; Q32Q60; Q4U1Z6; Q4ZG20; Q6NSG0; Q6PDB1; Q6PJP0; Q7KYM2; Q7KYN4; Q7KYN5; Q7LDM3; Q7Z2X3; Q8TCG8; Q8WZ42; Q8WZ51; Q8WZ52; Q8WZ53; Q8WZB3; Q92761; Q92762; Q9UD97; Q9UP84; Q9Y6L9	Striated muscle contraction pathway	Platelet degranulation ; Striated Muscle Contraction	3	0	512554	369737	280377	440802	302430	334146	85448.5	707633
FALSE	High	Master Protein	P23142	Fibulin-1 OS=Homo sapiens OX=9606 GN=FBLN1 PE=1 SV=4	0	66.344	24	12	349	12	703	77.2	5.22	122.17	12	cell organization and biogenesis;protein metabolism;other metabolic processes;stress response;developmental processes;other biological processes	non-structural extracellular;extracellular matrix	signal transduction activity or receptor binding;enzyme regulator activity;extracellular structural activity;other molecular function	Pf07645, Pf12662	2192	ENSG00000077942	FBLN1	B0QY42; B1AHL4; hsa:2192; P23142; P23143; P23144; P37888; Q5TIC4; Q8TBH8; Q9HBQ5; Q9UC21; Q9UGR4; Q9UH41		Molecules associated with elastic fibres	1	0	6050.29			3892.64	2.75653e+06	4.85407e+06	1.55218e+06	5.04963e+06
FALSE	High	Master Protein	P10909	Clusterin OS=Homo sapiens OX=9606 GN=CLU PE=1 SV=1	0	66.062	34	13	434	13	449	52.5	6.27	337.93	13	cell cycle OR cell proliferation;cell organization and biogenesis;protein metabolism;other metabolic processes;stress response;transport;developmental processes;signal transduction;other biological processes	non-structural extracellular;other membranes;cytosol;mitochondrion;ER/Golgi;nucleus;other cell component	signal transduction activity or receptor binding;cytoskeletal activity;other molecular function	Pf01093	1191	ENSG00000120885	CLU	B2R9Q1; B3KSE6; hsa:1191; P10909; P11380; P11381; Q2TU75; Q5HYC1; Q7Z5B9	Male infertility; Complement system in neuronal development and plasticity; Complement and coagulation cascades	Platelet degranulation ; Regulation of Complement cascade; Terminal pathway of complement; Antimicrobial peptides	7	0	141124	44495.7	21666.3	55928.6	7.6272e+06	1.69829e+07	6.30853e+06	1.47772e+07
FALSE	High	Master Protein	Q86YZ3	Hornerin OS=Homo sapiens OX=9606 GN=HRNR PE=1 SV=2	0	62.538	13	10	137	10	2850	282.2	10.04	96.55	10	cell organization and biogenesis;developmental processes	non-structural extracellular;plasma membrane;other cytoplasmic organelle;other cell component	other molecular function	Pf01023	388697	ENSG00000197915	HRNR	hsa:388697; Q5DT20; Q5U1F4; Q86YZ3		Neutrophil degranulation	1	0	601228	2.1628e+06	2.6983e+06	1.62164e+06	2.67593e+06	1.28284e+06	1.61892e+06	2.80672e+06
FALSE	High	Master Protein	Q14896	Myosin-binding protein C, cardiac-type OS=Homo sapiens OX=9606 GN=MYBPC3 PE=1 SV=4	0	60.367	15	14	224	14	1274	140.7	6.65	40.66	14	cell adhesion;developmental processes;other biological processes	cytosol;cytoskeleton	cytoskeletal activity;other molecular function	Pf00041, Pf07679, Pf18362	4607	ENSG00000134571	MYBPC3	A5PL00; hsa:4607; Q14896; Q16410; Q6R2F7; Q9UE27; Q9UM53	Striated muscle contraction pathway	Striated Muscle Contraction	2	0	937703	722040	536037	891628	772293	947242	210478	1.39272e+06
FALSE	High	Master Protein	P68871	Hemoglobin subunit beta OS=Homo sapiens OX=9606 GN=HBB PE=1 SV=2	0	60.223	77	9	679	5	147	16	7.28	703.74	9	other metabolic processes;stress response;transport;other biological processes	non-structural extracellular;cytosol;other cell component	other molecular function	Pf00042	3043	ENSG00000244734	HBB	A4GX73; B2ZUE0; hsa:3043; P02023; P68871; Q13852; Q14481; Q14510; Q45KT0; Q549N7; Q6FI08; Q6R7N2; Q8IZI1; Q9BX96; Q9UCD6; Q9UCP8; Q9UCP9	Selenium micronutrient network; Vitamin B12 metabolism; Folate metabolism	Neutrophil degranulation; Cytoprotection by HMOX1; Scavenging of heme from plasma; Factors involved in megakaryocyte development and platelet production; Heme signaling; Late endosomal microautophagy; Chaperone Mediated Autophagy; Erythrocytes take up carbon dioxide and release oxygen; Erythrocytes take up oxygen and release carbon dioxide	12	4	7.95841e+06	6.32317e+06	5.839e+06	9.38843e+06	6.43938e+06	5.02606e+06	1.82499e+06	7.39662e+06
FALSE	High	Master Protein	P07093	Glia-derived nexin OS=Homo sapiens OX=9606 GN=SERPINE2 PE=1 SV=1	0	57.072	40	13	300	13	398	44	9.29	183.55	13	cell organization and biogenesis;stress response;transport;developmental processes;other biological processes	non-structural extracellular;extracellular matrix;plasma membrane;other membranes;cytosol;other cell component	signal transduction activity or receptor binding;enzyme regulator activity;other molecular function	Pf00079	5270	ENSG00000135919	SERPINE2	B2R6A4; B4DIF2; hsa:5270; P07093; Q53S15; Q5D0C4		Intrinsic Pathway of Fibrin Clot Formation; Common Pathway of Fibrin Clot Formation; Dissolution of Fibrin Clot	3	0					2.54007e+06	4.17337e+06	2.67119e+06	5.50348e+06
FALSE	High	Master Protein	P69905	Hemoglobin subunit alpha OS=Homo sapiens OX=9606 GN=HBA1 PE=1 SV=2	0	55.861	63	6	481	6	142	15.2	8.68	482.4	6	other metabolic processes;stress response;transport;other biological processes	non-structural extracellular;cytosol;translational apparatus;other cell component	other molecular function	Pf00042	3039; 3040	ENSG00000188536; ENSG00000206172	HBA1; HBA2	hsa:3039; hsa:3040; P01922; P69905; Q1HDT5; Q3MIF5; Q53F97; Q96KF1; Q9NYR7; Q9UCM0	Selenium micronutrient network; Vitamin B12 metabolism; Folate metabolism; Effects of nitric oxide	Cytoprotection by HMOX1; Scavenging of heme from plasma; Heme signaling; Erythrocytes take up carbon dioxide and release oxygen; Erythrocytes take up oxygen and release carbon dioxide	9	0	8.5746e+06	6.89449e+06	4.89455e+06	7.56974e+06	6.41019e+06	3.9176e+06	2.05237e+06	7.21266e+06
FALSE	High	Master Protein	P01860	Immunoglobulin heavy constant gamma 3 OS=Homo sapiens OX=9606 GN=IGHG3 PE=1 SV=2	0	55.178	31	8	421	3	377	41.3	7.9	452.28	8	cell organization and biogenesis;stress response;transport;signal transduction;other biological processes	non-structural extracellular;plasma membrane;other membranes	signal transduction activity or receptor binding;other molecular function	Pf07654			IGHG3	A0A075B6N8; A2NU35; P01860		Regulation of Complement cascade; Initial triggering of complement; Classical antibody-mediated complement activation; FCGR activation; Regulation of actin dynamics for phagocytic cup formation; Role of phospholipids in phagocytosis; FCGR3A-mediated IL10 synthesis; FCGR3A-mediated phagocytosis	8	0	52826.1	21715.7	38507.1	41843.5	983975	1.75273e+06	684949	2.28969e+06
FALSE	High	Master Protein	P08123	Collagen alpha-2(I) chain OS=Homo sapiens OX=9606 GN=COL1A2 PE=1 SV=7	0	54.463	6	8	344	8	1366	129.2	8.95	253.16	8	cell organization and biogenesis;other metabolic processes;developmental processes;signal transduction;other biological processes	non-structural extracellular;extracellular matrix;ER/Golgi	extracellular structural activity;other molecular function	Pf01391, Pf01410	1278	ENSG00000164692	COL1A2	hsa:1278; P02464; P08123; Q13897; Q13997; Q13998; Q14038; Q14057; Q15177; Q15947; Q16480; Q16511; Q7Z5S6; Q9UEB6; Q9UEF9; Q9UM83; Q9UMI1; Q9UML5; Q9UMM6; Q9UPH0	miRNA targets in ECM and membrane receptors; Focal adhesion; TGF-beta signaling pathway; Focal adhesion: PI3K-Akt-mTOR-signaling pathway; PI3K-Akt signaling pathway; Inflammatory response pathway; IL-18 signaling pathway; Type I collagen synthesis in the context of osteogenesis imperfecta; Angiotensin II receptor type 1 pathway; CCL18 signaling pathway; NRP1-triggered signaling pathways in pancre…	ECM proteoglycans; Interleukin-4 and Interleukin-13 signaling; MET activates PTK2 signaling; Immunoregulatory interactions between a Lymphoid and a non-Lymphoid cell; Cell surface interactions at the vascular wall; Collagen degradation; Integrin cell surface interactions; Collagen chain trimerization; GPVI-mediated activation cascade; Syndecan interactions; Anchoring fibril formation; Crosslinkin…	31	0	2.55087e+06	259994	202448	151461	2.58371e+06	7.61326e+06	3.25466e+06	2.89662e+07
FALSE	High	Master Protein	P07951	Tropomyosin beta chain OS=Homo sapiens OX=9606 GN=TPM2 PE=1 SV=1	0	51.453	26	10	478	1	284	32.8	4.7	395.94	10	cell organization and biogenesis;other biological processes	cytosol;cytoskeleton	cytoskeletal activity;other molecular function	Pf00261	7169	ENSG00000198467	TPM2	A6NM85; hsa:7169; P06468; P07951; Q13894; Q53FM4; Q5TCU4; Q5TCU7; Q9UH67	Striated muscle contraction pathway	Smooth Muscle Contraction; Striated Muscle Contraction	3	0	984814	2.13555e+06	655329	1.27173e+06	1151324	2375648	380921	3714152
FALSE	High	Master Protein	P08670	Vimentin OS=Homo sapiens OX=9606 GN=VIM PE=1 SV=4	0	46.335	31	13	292	9	466	53.6	5.12	79.39	13	cell organization and biogenesis;stress response;developmental processes;signal transduction;other biological processes	plasma membrane;other membranes;cytosol;cytoskeleton;nucleus;other cytoplasmic organelle;other cell component	cytoskeletal activity;nucleic acid binding activity;other molecular function	Pf00038, Pf04732	7431	ENSG00000026025	VIM	B0YJC2; D3DRU4; hsa:7431; P08670; Q15867; Q15868; Q15869; Q548L2; Q6LER9; Q8N850; Q96ML2; Q9NTM3	Allograft rejection; Spinal cord injury; Primary focal segmental glomerulosclerosis (FSGS); Mammary gland development pathway - Puberty (Stage 2 of 4); Apoptosis-related network due to altered Notch3 in ovarian cancer; Striated muscle contraction pathway; TGF-beta signaling in thyroid cells for epithelial-mesenchymal transition; Ciliary landscape; Burn wound healing; CCL18 signaling pathway; T-ce…	Interleukin-4 and Interleukin-13 signaling; Caspase-mediated cleavage of cytoskeletal proteins; Striated Muscle Contraction; Late endosomal microautophagy; Aggrephagy; RHOBTB1 GTPase cycle; Chaperone Mediated Autophagy	18	0	293436	186637	120855	183640	426166	582578	280157	1.63517e+06
FALSE	High	Master Protein	P02144	Myoglobin OS=Homo sapiens OX=9606 GN=MB PE=1 SV=2	0	44.459	66	7	241	7	154	17.2	7.68	208.7	7	stress response;transport;developmental processes;other biological processes	cytosol	other molecular function	Pf00042	4151	ENSG00000198125	MB	hsa:4151; P02144; Q52H51; Q5THY7	Effects of nitric oxide	Intracellular oxygen transport	2	0	4.12257e+06	2.71821e+06	2.38321e+06	4.00939e+06	5.6173e+06	2.72395e+06	1.31317e+06	5.30216e+06
FALSE	High	Master Protein	P06753	Tropomyosin alpha-3 chain OS=Homo sapiens OX=9606 GN=TPM3 PE=1 SV=2	0	43.411	27	9	361	1	285	32.9	4.72	327.45	9	cell organization and biogenesis;other biological processes	cytosol;cytoskeleton	cytoskeletal activity	Pf00261	7170	ENSG00000143549	TPM3	D3DV71; hsa:7170; P06753; P12324; Q2QD06; Q5VU58; Q5VU63; Q5VU66; Q5VU71; Q5VU72; Q8TCG3; Q969Q2; Q9NQH8	Mammary gland development pathway - Pregnancy and lactation (Stage 3 of 4); Striated muscle contraction pathway; VEGFA-VEGFR2 signaling pathway	Signaling by ALK fusions and activated point mutants; RHOV GTPase cycle; Smooth Muscle Contraction; Striated Muscle Contraction	7	0	984814	2.13555e+06	655329	1.27173e+06	1151324	2375648	380921	3714152
FALSE	High	Master Protein	P00505	Aspartate aminotransferase, mitochondrial OS=Homo sapiens OX=9606 GN=GOT2 PE=1 SV=3	0	42.476	19	8	94	8	430	47.5	9.01	48.97	8	other metabolic processes;transport;developmental processes;other biological processes	plasma membrane;other membranes;mitochondrion;other cell component	other molecular function	Pf00155	2806	ENSG00000125166	GOT2	B4DJA6; E7ERW2; hsa:2806; P00505; Q53FL3; Q9BWA3	Alanine and aspartate metabolism; Amino acid metabolism; Metabolic reprogramming in colon cancer; NAD metabolism in oncogene-induced senescence and mitochondrial dysfunction-associated senescence; Glycolysis and gluconeogenesis	Glyoxylate metabolism and glycine degradation; Gluconeogenesis; Aspartate and asparagine metabolism; Glutamate and glutamine metabolism; Degradation of cysteine and homocysteine	10	0	798789	712252	442978	600652	517723	670383	177410	1.5116e+06
FALSE	High	Master Protein	Q99798	Aconitate hydratase, mitochondrial OS=Homo sapiens OX=9606 GN=ACO2 PE=1 SV=2	0	40.592	16	9	122	9	780	85.4	7.61	46.55	9	other metabolic processes;stress response;developmental processes	cytosol;mitochondrion	other molecular function	Pf00330, Pf00694	50	ENSG00000100412	ACO2	hsa:50; O75809; Q5JZ41; Q6FHX0; Q8TAQ6; Q99798	Amino acid metabolism; Metabolic reprogramming in colon cancer; Fluoroacetic acid toxicity; TCA cycle (aka Krebs or citric acid cycle)	Mitochondrial protein import; Citric acid cycle (TCA cycle)	6	0	1.12032e+06	967020	703544	1.18656e+06	573679	626952	173330	1.47176e+06
FALSE	High	Master Protein	P05413	Fatty acid-binding protein, heart OS=Homo sapiens OX=9606 GN=FABP3 PE=1 SV=4	0	37.924	53	8	412	8	133	14.8	6.8	140.67	8	other metabolic processes;transport;other biological processes	non-structural extracellular;cytosol	transporter activity;cytoskeletal activity;other molecular function	Pf00061	2170	ENSG00000121769	FABP3	B2RAB6; hsa:2170; P05413; Q5VV93; Q99957	PPAR signaling pathway; Fatty acid transporters	Triglyceride catabolism	3	0	3.37082e+06	2.02388e+06	1.67551e+06	2.83761e+06	4.13689e+06	3.12509e+06	1.32001e+06	4.32199e+06
FALSE	High	Master Protein	P01024	Complement C3 OS=Homo sapiens OX=9606 GN=C3 PE=1 SV=2	0	37.717	6	7	186	7	1663	187	6.4	185.01	7	cell-cell signaling;cell organization and biogenesis;other metabolic processes;stress response;developmental processes;signal transduction;other biological processes	non-structural extracellular;plasma membrane;other membranes;ER/Golgi;other cytoplasmic organelle;other cell component	signal transduction activity or receptor binding;enzyme regulator activity	Pf00207, Pf01759, Pf01821, Pf01835, Pf07677, Pf07678, Pf07703, Pf17789, Pf17790, Pf17791	718	ENSG00000125730	C3	A7E236; hsa:718; P01024	Allograft rejection; Complement system; TYROBP causal network in microglia; Cells and molecules involved in local acute inflammatory response ; 16p11.2 distal deletion syndrome; Complement system in neuronal development and plasticity; Acquired partial lipodystrophy / Barraquer-Simons syndrome; Complement activation; Complement and coagulation cascades	Neutrophil degranulation; Regulation of Insulin-like Growth Factor (IGF) transport and uptake by Insulin-like Growth Factor Binding Proteins (IGFBPs); Post-translational protein phosphorylation; G alpha (i) signalling events; Peptide ligand-binding receptors; Immunoregulatory interactions between a Lymphoid and a non-Lymphoid cell; Regulation of Complement cascade; Purinergic signaling in leishma…	19	0	29115.1	13030	8088.56	19998.8	2.06732e+06	3.55299e+06	1.388e+06	2.04343e+06
FALSE	High	Master Protein	Q04695	Keratin, type I cytoskeletal 17 OS=Homo sapiens OX=9606 GN=KRT17 PE=1 SV=2	0	37.37	25	11	496	5	432	48.1	5.02	560.14	11	cell organization and biogenesis;developmental processes;other biological processes	cytosol;cytoskeleton;other cell component	other molecular function	Pf00038	3872	ENSG00000128422	KRT17	A5Z1M9; A5Z1N0; A5Z1N1; A5Z1N2; A6NDV6; A6NKQ2; hsa:3872; Q04695; Q6IP98; Q8N1P6		Formation of the cornified envelope	2	0	2158.72	208314	50913.8	88169.2	45759.7		59247.5	700287
FALSE	High	Master Protein	P51888	Prolargin OS=Homo sapiens OX=9606 GN=PRELP PE=1 SV=1	0	35.536	28	9	83	9	382	43.8	9.38	4.33	9	developmental processes;other biological processes	non-structural extracellular;extracellular matrix;ER/Golgi;other cytoplasmic organelle	extracellular structural activity;other molecular function	Pf00560, Pf13855	5549	ENSG00000188783	PRELP	hsa:5549; P51888; Q6FG38		Keratan sulfate biosynthesis; Keratan sulfate degradation; Defective CHST6 causes MCDC1; Defective ST3GAL3 causes MCT12 and EIEE15; Defective B4GALT1 causes B4GALT1-CDG (CDG-2d)	5	0	31729	2557.16	5243	11315	211585	709343	297380	1.36251e+06
FALSE	High	Master Protein	P12814	Alpha-actinin-1 OS=Homo sapiens OX=9606 GN=ACTN1 PE=1 SV=2	0	34.96	9	7	150	1	892	103	5.41	29.53	7	cell adhesion;cell organization and biogenesis;developmental processes;other biological processes	non-structural extracellular;plasma membrane;other membranes;cytosol;cytoskeleton;other cell component	signal transduction activity or receptor binding;cytoskeletal activity;nucleic acid binding activity;other molecular function	Pf00307, Pf00435, Pf08726	87	ENSG00000072110	ACTN1	B3V8S3; B4DHH3; B7TY16; hsa:87; P12814; Q1HE25; Q9BTN1	Arrhythmogenic right ventricular cardiomyopathy; Focal adhesion; Ebola virus infection in host; MFAP5 effect on permeability and motility of endothelial cells via cytoskeleton rearrangement; Regulation of actin cytoskeleton	Platelet degranulation ; Syndecan interactions; RHOD GTPase cycle; RHOF GTPase cycle; Nephrin family interactions; RHOBTB2 GTPase cycle; Regulation of cytoskeletal remodeling and cell spreading by IPP complex components	12	0	40032.1	45885.7	21344.6	49776.7	91801	105598		285919
FALSE	High	Master Protein	P02042	Hemoglobin subunit delta OS=Homo sapiens OX=9606 GN=HBD PE=1 SV=2	0	33.751	41	5	316	1	147	16	8.05	397.3	5	other metabolic processes;transport;other biological processes	cytosol;other cell component	other molecular function	Pf00042	3045	ENSG00000223609	HBD	hsa:3045; P02042; Q3Y5H3; Q8WXT7	VEGFA-VEGFR2 signaling pathway	Factors involved in megakaryocyte development and platelet production	2	0	271092	180270	144060	350976	155929	93112.2	51497.2	188757
FALSE	High	Master Protein Rejected	P05787	Keratin, type II cytoskeletal 8 OS=Homo sapiens OX=9606 GN=KRT8 PE=1 SV=7	0	33.552	7	5	393	0	483	53.7	5.59	270.03	5	cell organization and biogenesis;stress response;developmental processes;signal transduction;other biological processes	plasma membrane;other membranes;cytosol;cytoskeleton;nucleus;other cell component	other molecular function	Pf00038, Pf16208	3856	ENSG00000170421	KRT8	A8K4H3; B0AZN5; F8VXB4; hsa:3856; P05787; Q14099; Q14716; Q14717; Q53GJ0; Q6DHW5; Q6GMY0; Q6P4C7; Q96J60	Primary focal segmental glomerulosclerosis (FSGS); Acute viral myocarditis	Formation of the cornified envelope	4	0
FALSE	High	Master Protein	P02452	Collagen alpha-1(I) chain OS=Homo sapiens OX=9606 GN=COL1A1 PE=1 SV=5	0	32.957	6	8	372	8	1464	138.9	5.8	255.72	8	cell organization and biogenesis;other metabolic processes;stress response;transport;developmental processes;signal transduction;other biological processes	non-structural extracellular;extracellular matrix;ER/Golgi;other cell component	extracellular structural activity;other molecular function	Pf00093, Pf01391, Pf01410	1277	ENSG00000108821	COL1A1	hsa:1277; O76045; P02452; P78441; Q13896; Q13902; Q13903; Q14037; Q14992; Q15176; Q15201; Q16050; Q59F64; Q7KZ30; Q7KZ34; Q8IVI5; Q8N473; Q9UML6; Q9UMM7	Focal adhesion; Osteoblast signaling; Focal adhesion: PI3K-Akt-mTOR-signaling pathway; miR-509-3p alteration of YAP1/ECM axis; PI3K-Akt signaling pathway; Inflammatory response pathway; Netrin-UNC5B signaling pathway; IL-18 signaling pathway; Type I collagen synthesis in the context of osteogenesis imperfecta; Angiotensin II receptor type 1 pathway; Burn wound healing; CCL18 signaling pathway; NR…	ECM proteoglycans; MET activates PTK2 signaling; Immunoregulatory interactions between a Lymphoid and a non-Lymphoid cell; Cell surface interactions at the vascular wall; Collagen degradation; Integrin cell surface interactions; Collagen chain trimerization; GPVI-mediated activation cascade; Syndecan interactions; RUNX2 regulates osteoblast differentiation; Anchoring fibril formation; Crosslinkin…	33	0	3.65462e+06	557180	498625	490387	7.91099e+06	2.06097e+07	8.28381e+06	5.5342e+07
FALSE	High	Master Protein	Q05707	Collagen alpha-1(XIV) chain OS=Homo sapiens OX=9606 GN=COL14A1 PE=1 SV=3	0	32.784	6	9	107	9	1796	193.4	5.3	0	9	cell adhesion;cell organization and biogenesis	extracellular matrix;ER/Golgi;other cell component	extracellular structural activity;other molecular function	Pf00041, Pf00092, Pf01391	7373	ENSG00000187955	COL14A1	B2RU07; hsa:7373; O00260; O00261; O00262; Q05707; Q05708; Q5XJ18; Q96C67; Q9UDF6		Collagen degradation; Assembly of collagen fibrils and other multimeric structures; Collagen chain trimerization	4	0	8111.32		477.856		484444	686877	311107	1.25896e+06
FALSE	High	Master Protein	P02511	Alpha-crystallin B chain OS=Homo sapiens OX=9606 GN=CRYAB PE=1 SV=2	0	32.116	76	10	213	10	175	20.1	7.33	112.42	10	cell organization and biogenesis;stress response;developmental processes;signal transduction;other biological processes	plasma membrane;other membranes;cytosol;cytoskeleton;mitochondrion;ER/Golgi;nucleus;other cell component	cytoskeletal activity;other molecular function	Pf00011, Pf00525	1410	ENSG00000109846	CRYAB	B0YIX0; hsa:1410; O43416; P02511; Q9UC37; Q9UC38; Q9UC39; Q9UC40; Q9UC41		HSF1-dependent transactivation	1	0	1.45842e+06	1.021e+06	874644	1.44781e+06	1.85052e+06	2.18489e+06	852024	4.5998e+06
FALSE	High	Master Protein	P03950	Angiogenin OS=Homo sapiens OX=9606 GN=ANG PE=1 SV=1	0	30.33	20	2	41	2	147	16.5	9.64	47.39	2	cell organization and biogenesis;RNA metabolism OR transcription;other metabolic processes;stress response;developmental processes;other biological processes	non-structural extracellular;extracellular matrix;cytosol;cytoskeleton;nucleus;other cell component	signal transduction activity or receptor binding;cytoskeletal activity;nucleic acid binding activity;other molecular function	Pf00074	283	ENSG00000214274	ANG	hsa:283; P03950; Q05CV1; Q53X86; Q6P5T2; Q8WXE7		Adherens junctions interactions; tRNA-derived small RNA (tsRNA or tRNA-related fragment, tRF) biogenesis	2	0					596253	1.10939e+06	583887	869925
FALSE	High	Master Protein	P02748	Complement component C9 OS=Homo sapiens OX=9606 GN=C9 PE=1 SV=2	0	29.896	11	6	142	6	559	63.1	5.59	69.82	6	cell organization and biogenesis;stress response;other biological processes	non-structural extracellular;plasma membrane;other membranes		Pf00057, Pf00090, Pf01823	735	ENSG00000113600	C9	hsa:735; P02748	Allograft rejection; Complement system; Complement system in neuronal development and plasticity; Complement activation; Complement and coagulation cascades	Regulation of Complement cascade; Terminal pathway of complement	7	0	48323.5	12587	12465.2	20763.4	1.38159e+06	3610290	1.80846e+06	2.92464e+06
FALSE	High	Master Protein	P04406	Glyceraldehyde-3-phosphate dehydrogenase OS=Homo sapiens OX=9606 GN=GAPDH PE=1 SV=3	0	28.24	30	6	99	6	335	36	8.46	28.47	6	cell organization and biogenesis;protein metabolism;other metabolic processes;stress response;other biological processes	plasma membrane;other membranes;cytosol;cytoskeleton;nucleus;other cell component	enzyme regulator activity;cytoskeletal activity;other molecular function	Pf00044, Pf02800	2597	ENSG00000111640	GAPDH	E7EUT4; hsa:2597; P00354; P04406; Q53X65	Cori cycle; Alzheimer's disease and miRNA effects; HIF1A and PPARG regulation of glycolysis; VEGFA-VEGFR2 signaling pathway; Clear cell renal cell carcinoma pathways; Metabolic reprogramming in colon cancer; Aerobic glycolysis; 7q11.23 copy number variation syndrome; Glycolysis in senescence; Alzheimer's disease; Glycolysis and gluconeogenesis; Sudden infant death syndrome (SIDS) susceptibility p…	Gluconeogenesis; Glycolysis	14	0	681126	701436	500131	721437	1.03513e+06	1.09201e+06	374277	1.66545e+06
FALSE	High	Master Protein	Q14315	Filamin-C OS=Homo sapiens OX=9606 GN=FLNC PE=1 SV=3	0	27.256	3	9	43	9	2725	290.8	5.97	0	9	cell organization and biogenesis;other biological processes	plasma membrane;other membranes;cytosol;cytoskeleton;other cell component	cytoskeletal activity;other molecular function	Pf00307, Pf00630	2318	ENSG00000128591	FLNC	B2ZZ88; hsa:2318; O95303; Q07985; Q14315; Q9NS12; Q9NYE5; Q9UMR8; Q9Y503	Focal adhesion; MAPK signaling pathway; Ebola virus infection in host	Cell-extracellular matrix interactions	4	0	347413	227818	215299	320516	386966	477683	147078	1.24736e+06
FALSE	High	Master Protein	P15924	Desmoplakin OS=Homo sapiens OX=9606 GN=DSP PE=1 SV=3	0	26.692	3	10	96	10	2871	331.6	6.81	0	10	cell adhesion;cell organization and biogenesis;protein metabolism;other metabolic processes;stress response;developmental processes;other biological processes	plasma membrane;other membranes;cytoskeleton;other cell component	cytoskeletal activity;other molecular function	Pf00681, Pf17902, Pf18373	1832	ENSG00000096696	DSP	B2RTT2; D7RX09; hsa:1832; O75993; P15924; Q14189; Q9UHN4	Arrhythmogenic right ventricular cardiomyopathy; Lung fibrosis; Epithelial to mesenchymal transition in colorectal cancer	Neutrophil degranulation; Formation of the cornified envelope; RND3 GTPase cycle; Apoptotic cleavage of cell adhesion proteins; RND1 GTPase cycle	9	0	340556	876208	639479	503832	578583	323393	416623	678217
FALSE	High	Master Protein	P45379	Troponin T, cardiac muscle OS=Homo sapiens OX=9606 GN=TNNT2 PE=1 SV=3	0	26.333	18	5	170	5	298	35.9	4.97	51.33	5	cell organization and biogenesis;developmental processes;other biological processes	cytosol;cytoskeleton	cytoskeletal activity;other molecular function	Pf00992	7139	ENSG00000118194	TNNT2	A2TDB9; A8K3K6; hsa:7139; O60214; P45379; Q99596; Q99597; Q9BUF6; Q9UM96	Cardiac progenitor differentiation; Striated muscle contraction pathway	Striated Muscle Contraction	3	0	2.20429e+06	1.64887e+06	1.25468e+06	2.05649e+06	1.48551e+06	1.49771e+06	356714	2.70303e+06
FALSE	High	Master Protein	Q7Z794	Keratin, type II cytoskeletal 1b OS=Homo sapiens OX=9606 GN=KRT77 PE=1 SV=3	0	25.423	5	3	285	1	578	61.9	5.99	225.57	3		cytosol;cytoskeleton		Pf00038, Pf16208	374454	ENSG00000189182	KRT77	hsa:374454; Q7RTS8; Q7Z794		Formation of the cornified envelope	2	0	15276738	80068274	6.21281e+07	4.4155e+07	67947280	2.92405e+07	44308706	5.43494e+07
FALSE	High	Master Protein	P02462	Collagen alpha-1(IV) chain OS=Homo sapiens OX=9606 GN=COL4A1 PE=1 SV=4	0	25.416	4	4	78	4	1669	160.5	8.28	67.76	4	cell organization and biogenesis;developmental processes;signal transduction;other biological processes	non-structural extracellular;extracellular matrix;ER/Golgi	extracellular structural activity;other molecular function	Pf01391, Pf01413	1282	ENSG00000187498	COL4A1	A7E2W4; B1AM70; F5H5K0; hsa:1282; P02462; Q1P9S9; Q5VWF6; Q86X41; Q8NF88; Q9NYC5	Spinal cord injury; miRNA targets in ECM and membrane receptors; Focal adhesion; Overview of nanoparticle effects; Focal adhesion: PI3K-Akt-mTOR-signaling pathway; PI3K-Akt signaling pathway; Epithelial to mesenchymal transition in colorectal cancer; Small cell lung cancer; Malignant pleural mesothelioma	ECM proteoglycans; Non-integrin membrane-ECM interactions; Laminin interactions; Collagen degradation; Integrin cell surface interactions; Collagen chain trimerization; Anchoring fibril formation; Crosslinking of collagen fibrils; Scavenging by Class A Receptors; Signaling by PDGF; NCAM1 interactions	23	0	153073	113525	79623	139217	535234	711182	244907	1.37301e+06
FALSE	High	Master Protein	P14618	Pyruvate kinase PKM OS=Homo sapiens OX=9606 GN=PKM PE=1 SV=4	0	25.416	13	5	96	5	531	57.9	7.84	101.37	5	other metabolic processes;other biological processes	non-structural extracellular;cytosol;ER/Golgi;nucleus;other cell component	nucleic acid binding activity;kinase activity;other molecular function	Pf00224, Pf02887	5315	ENSG00000067225	PKM	A6NFK3; B2R5N8; B3KRY0; B4DFX8; B4DUU6; hsa:5315; P14618; P14786; Q53GK4; Q96E76; Q9BWB5; Q9UCV6; Q9UPF2	Photodynamic therapy-induced HIF-1 survival signaling; Amino acid metabolism; Clear cell renal cell carcinoma pathways; Metabolic reprogramming in colon cancer; Aerobic glycolysis; Glycolysis in senescence; Glycolysis and gluconeogenesis	Neutrophil degranulation	8	0	305608	254354	200502	300505	551022	465002	221269	962923
FALSE	High	Master Protein	P48735	Isocitrate dehydrogenase [NADP], mitochondrial OS=Homo sapiens OX=9606 GN=IDH2 PE=1 SV=2	0	22.064	15	6	78	6	452	50.9	8.69	11.26	6	other metabolic processes;developmental processes;other biological processes	cytosol;mitochondrion;other cytoplasmic organelle	other molecular function	Pf00180	3418	ENSG00000182054	IDH2	B2R6L6; B4DFL2; hsa:3418; P48735; Q96GT3	VEGFA-VEGFR2 signaling pathway; Metabolic reprogramming in colon cancer; Cerebral organic acidurias, including diseases; TCA cycle (aka Krebs or citric acid cycle)	Transcriptional activation of mitochondrial biogenesis; Citric acid cycle (TCA cycle)	6	0	914277	647376	434039	738207	319442	378540	93111.1	925988
[truncated: 246 more rows]

## Sheet: CRN-H-1 ALL-Y-2 NoFAIMS
Checked	Protein FDR Confidence: Combined	Master	Accession	Description	Exp. q-value: Combined	Sum PEP Score	Coverage [%]	# Peptides	# PSMs	# Unique Peptides	# AAs	MW [kDa]	calc. pI	Score Sequest HT: Sequest HT	# Peptides (by Search Engine): Sequest HT	# Protein Pathway Groups	# Razor Peptides	CRN-H-1 Rep1	CRN-H-1 Rep2	CRN-H-1 Rep3	CRN-H-1 Rep4	ALL-Y-2 rep1	ALL-Y-2 rep2	ALL-Y-2 rep3	ALL-Y-2 rep4
[truncated: 628 more rows]

## Sheet: CRN-H-1 ALL-Y-2 FAIMS
Checked	Protein FDR Confidence: Combined	Master	Accession	Description	Exp. q-value: Combined	Sum PEP Score	Coverage [%]	# Peptides	# PSMs	# Unique Peptides	# AAs	MW [kDa]	calc. pI	Score Sequest HT: Sequest HT	# Peptides (by Search Engine): Sequest HT	# Protein Pathway Groups	# Razor Peptides	CRN-H-1 FAIMS rep1	CRN-H-1 FAIMS rep2	CRN-H-1 FAIMS rep3	CRN-H-1 FAIMS rep4	ALL-Y-2 FAIMS rep1	ALL-Y-2 FAIMS rep2	ALL-Y-2 FAIMS rep3	ALL-Y-2 FAIMS rep4	# Protein Groups	Modifications
[truncated: 671 more rows]

[truncated: 8 more sheets: CRN-H-1 ALK-C-3 NoFAIMS, CRN-H-1 ALK-C-3 FAIMS, CRN-H-1 ATTR-S-11 NoFAIMS, CRN-H-1 ATTR-S-11 FAIMS, CRN-H-1 ALL-I-3 NoFAIMS, CRN-H-1 ALL-I-3 FAIMS, CRN-H-1 ATTR-H-9 FAIMS, CRN-H-1 ATTR-H-12 NoFAIMS]
