# Supplementary material for: Effect of dynamic exclusion and the use of FAIMS, DIA and MALDI-mass spectrometry imaging with ion mobility on amyloid protein identification
Source: Clin Proteomics. 2024 Jul 3;21:47. doi: 10.1186/s12014-024-09500-w (PMC11223398; doi:10.1186/s12014-024-09500-w)
Supplement: Supplementary file 4 — Supplementary Material 4 (XLSX 396 KB) Table S3—Complete list of all proteins (discovery proteomics). [file 12014_2024_9500_MOESM4_ESM.xlsx]

## Sheet: Table S3_Venn
A: ATTR-H-8	B: ATTR-S-11	C: ATTR-H-9	D: ATTR-H-12
P12883	P12883	P12883	P12883				Names	total	elements
Q8WZ42	Q8WZ42	Q8WZ42	Q8WZ42				A B C D	258	P55809
P35609	P04264	P13533	P13533						Q99959
P35908	P13645	P04264	P04264						Q14112
Q14896	P35908	P35609	P35609						P02675
Q14315	P68133	P35527	P35527						P30101
P08590	P17661	P13645	P13645						P10916
P13647	P04259	P35908	P35908						P08574
P02533	P06576	P68032	P68032						P13639
P15924	P35555	P68133	P68133						P21980
P60709	P08590	P12882	P12882						P14618
Q99798	Q9UKX3	Q14896	Q14896						Q14315
P13646	Q99798	Q14315	P17661						P08572
P19013	P10916	P08779	Q14315						Q13361
P00505	P25705	P02538	P08779						O76041
P45379	P12814	P06576	P02538						P40939
P48735	P17540	P08590	P06576						P08123
P02144	P98160	Q9UKX3	P35555						Q7Z3Y8
P04406	P00505	P09493	P08590						Q13813
P02511	P68871	P12111	Q9UKX3						P11142		Found common in BCD
Q15149	P45379	P13647	P09493						Q9UIJ7		Uniprot ID mapping:
Q562R1	P06732	P02533	P12111						Q13423		From	Entry		Entry Name	Protein Names	Gene Names	Organism	Length
O75112	P07951	P15924	P13647						P19367			P03950	P03950		ANGI_HUMAN	Angiogenin[...]	ANG, RNASE5	Homo sapiens (Human)	147 AA
P49748	P48735	P60709	P02533						P01876			P02766	P02766		TTHY_HUMAN	Transthyretin[...]	TTR, PALB	Homo sapiens (Human)	147 AA
P14923	P69905	Q99798	P15924						P40926			Q05707	Q05707		COEA1_HUMAN	Collagen alpha-1(XIV) chain[...]	COL14A1, UND	Homo sapiens (Human)	1,796 AA
Q5VTT5	P04406	P10916	P60709						P11216
P04075	P02511	P25705	Q99798						O14949
P23142	Q86YZ3	P06727	P10916						P30084
P19429	P02766	P12814	P25705						P00403
Q13423	P22695	P54296	P06727						O75947
P05413	Q15149	Q04695	P12814						P62258
P16615	P49748	P17540	P54296						O75306
P02042	P14618	P98160	Q04695						Q6YN16
P02743	P14923	P00505	P98160						P06703
Q99959	P10909	P06732	P68871						P17174
P17174	Q13423	P02144	P06732						P31040
P28331	P05413	P18206	P07951						O75380
Q14192	P04792	P69905	P48735						P02452
P11310	P12235	P04406	P18206						P05089
P07437	P48047	P02511	P69905						P01011
P08123	P02743	Q86YZ3	P52179						P50461
P60660	P0DMV9	P22695	P02511						P99999
Q13011	P12110	Q15149	Q86YZ3						P13533
P07954	P01857	O75112	P02766						Q9P0J0
P36957	P55084	P49748	P22695						P21397
Q16836	P68371	P14618	Q15149						P02511
P02679	P24752	P02649	Q562R1						P16615
Q16698	Q99959	P31930	O75112						Q12931
P18669	O94875	P14923	P49748						P10606
P68366	P11142	P06753	P14618						P55084
P02462	Q14192	P04075	P31930						P42765
Q96I99	P08559	P23142	P14923						P02748
P36871	P11310	P04004	P06753						Q06830
Q9NPC6	P49411	P10909	Q5VTT5						Q02045
P01024	Q13813	P08670	P04075						P05091
P07195	P07437	P21980	P23142						P13073
P14927	P42765	Q13423	P04004						P06727
P62805	Q02218	P02545	P08670						Q86TX2
P35232	P60660	P12235	P21980						P02042
P07900	Q13011	P16615	Q13423						P17540
P38646	Q05639	P02042	P05413						P21796
Q16795	P68363	P48047	P04792						P01024
P68104	O76041	P12109	P02545						P61626
Q02413	P49821	P02743	P12235						P49821
P20674	P07954	P40926	P16615						P40925
Q01082	P36957	P0DMV9	P02042						P22695
P00568	Q16836	P12110	P48047						O00151
P15259	P02679	P47985	P12109						O00483
O95831	Q16698	P01857	P02743						P13645
P08574	P09972	P55084	P40926						Q14192
P08572	P18669	P68371	P0DMV9						P00505
P40925	P30041	P24752	P12110						P98160
P30084	P09622	Q99959	P47985						P55268
P06396	P02462	O94875	P01857						O94875
P21796	Q96I99	P11142	P55084						P14854
P50213	P36542	P17174	P68371						P07954
P05091	Q05707	P28331	P24752						P10515
P10809	O14558	Q14192	Q99959						P23142
O75306	P01024	P08559	O94875						Q16795
P08237	P07195	P11310	P11142						Q96I99
Q9NX63	P02452	P38117	P17174						P35232
P55809	P14927	P49411	P28331						P68133
P17066	Q9NZT1	Q13813	Q14192						P12111
P50461	P08238	P07437	P08559						P07437
Q9UIJ7	P13804	P12829	P11310						P04004
P02671	P35232	P42765	P38117						P49411
P08133	P06733	P07093	P49411						P0DOY2
P27338	P38646	P01860	Q13813						P63316
P03950	Q16795	P63316	P07437						P36871
P60174	P68104	P08123	P12829						P04075
Q702N8	Q02413	Q02218	P42765						P02743
P19367	P20674	P60660	P07093						P60174
P12277	O95831	Q05639	P63316						P08559
Q14894	P08574	P68363	P08123						P02533
Q9BX66	P11177	O76041	Q02218						P25705
P00387	P31040	P49821	P60660						Q08554
Q5T749	P99999	P02679	O76041						O75112
P30049	P40925	Q16698	P49821						Q02978
O75208	P30084	P09972	P07954						P62987
P07355	P00403	Q16891	P36957						P11021
P06744	P24539	Q7Z3Y8	Q16836						O95299
O75339	P06396	Q7Z794	P02679						P17661
P19022	P21796	P18669	Q16698						P00568
P02675	P32119	P68366	P09972						P56385
O95168	P50213	P30041	Q16891						O75323
Q9P0J0	P05091	P09622	Q7Z3Y8						P36542
Q86TX2	P10809	P02462	Q7Z794						P10809
P14555	P21333	P36871	P68366						O75489
O95299	P08237	P36542	P30041						P18428
Q96HC4	P55809	Q05707	P09622						P18206
P24043	O75947	O14558	P02462						P38117
P01876	P17066	Q9NPC6	Q96I99						P28331
Q06830	P50461	P01024	P36871						P02768
P15311	Q9UIJ7	P07195	P36542						P47985
P07339	Q9P2R7	P02452	Q05707						P55072
P31947	Q99623	P14927	O14558						P50213
O75380	P02748	Q9NZT1	Q9NPC6						P21912
P59665	P45880	P08238	P01024						Q03135
Q9Y6M9	P27338	P13804	P07195						P01009
Q9Y277	P13073	P07919	P02452						P07195
Q86TD4	P01009	P62805	P14927						Q9UKX3
P0DOX2	P81605	P35232	Q9NZT1						P12814
Q14112	P55268	P06733	P08238						Q16777
P78539	P60174	P07900	P13804						P60709
Q8NDY3	P14854	P38646	P07919						P09622
Q9Y281	P19367	Q16795	P62805						P02462
O14949	P02763	P68104	P35232						P48047
Q8N335	P11047	Q02413	P06733						Q9BX66
P08758	P30048	P20674	P07900						P04792
P09104	P12277	O75489	P38646						P36957
P02760	P00338	Q01082	Q16795						P14923
Q9UHI8	P33121	P00568	P68104						Q9P2R7
P62987	P13929	P15259	Q02413						P38646
P39060	Q9BX66	O95831	P20674						P15924
Q8NI60	P00387	P08574	O75489						O96000
P51649	P21397	P11021	Q01082						P30049
P30101	P06702	P11177	P00568						P02760
P01011	P10515	P31040	P15259						P78539
P09382	Q5T749	P54868	O95831						P35527
P07358	P30049	P08572	P08574						O43837
Q12931	O75208	P11216	P11021						P35556
P35237	P18428	P99999	P11177						Q16836
P55072	P06744	P40925	P31040						P06576
O14558	P00738	P23327	P08572						P08758
Q16134	P02675	P00403	P11216						P02461
P62258	Q9P0J0	P24539	P99999						Q9GZM7
P00738	Q86TX2	P06396	P40925						P24752
Q92523	Q6YN16	P21796	P30084						Q8WZ42
P04083	O95299	P32119	P23327						O14773
P17568	Q9UBY9	P50213	P00403						Q96HC4
Q9NX14	Q96HC4	P05091	P24539						P12109
Q16718	P24043	P10809	P06396						P11177
Q8NB12	O00330	O00391	P21796						P68104
O15061	P01876	O75306	P32119						P06753
Q9BUR5	Q06830	P21333	P50213						O75964
P07585	Q9GZM7	P08237	P05091						P13647
P24310	P15311	Q9NX63	P10809						P04264
P13533	P07339	P55809	O00391						P08590
P17540	P35625	O75947	O75306						P20674
P31930	O75964	P50461	P21333						P08238
P08670	P07477	Q9UIJ7	P08237						P31930
P21980	O14958	Q9P2R7	Q9NX63						P32119
Q05639	P59665	P02671	P55809						P30041
O76041	P61626	P08133	O75947						P15311
Q7Z3Y8	Q02045	P02748	P50461						P45880
P06733	P21912	P27338	Q9P2R7						P02649
O75489	O00483	P13073	P47929						Q99798
P00403	Q7Z4W1	P03950	P02671						O14558
P81605	P56385	Q16134	P08133						P48735
P55268	Q14112	P01009	Q99623						P24043
P00338	Q8NDY3	P35222	P02748						P09972
O00330	P08758	P55268	P27338						P00387
Q9GZM7	P17568	P60174	P13073						P13804
O95169	P19404	P61981	P03950						P07339
P47755	P26678	P19367	P01009						P35908
P51888	P14543	P02763	P35222						P06744
Q13867	P05089	P11047	P81605						P49748
Q5TZA2	P01011	O00151	P55268						Q9UBY9
P0DP25	Q12931	P30048	P60174						P19404
P24539	O15061	P12277	P61981						Q16698
P21333	Q5D862	Q00325	P14854						Q04695
P35527	P48061	Q14894	P02763						P15121
P08779	P02461	P13929	P11047						P12235
P04259	P02788	P11532	O00151						Q13011
P06732	P24821	Q9BX66	P30048						Q5T749
P69905	Q15582	P00387	P12277						P27338
P14618	P02647	P21397	Q00325						O95831
P06753	P35579	Q16778	P00338						P08237
P04792	P01591	P06702	P33121						P05413
Q9NZT1	P02747	P10606	P13929						Q16891
P31040	P53597	Q5T749	P11532						P59665
P99999	P61769	P30049	Q9BX66						P07477
O00391	P40121	O75208	P00387						P19022
Q99623	P28072	P00558	P21397						O95168
P11047	Q7Z3D6	P07355	Q16778						P30048
P00558	Q9NZN4	P18428	P06702						P48061
O75323	P35749	P62258	P10515						P17568
P35625	P05787	Q16654	P10606						Q99623
P13639	O43707	O75339	P30049						P60660
P05109	P35900	P19022	O75208						P0DMV9
P00915	Q9Y6C2	P00738	P00558						P45379
P31150	P05023	P21246	P07355						P12277
O75462	P52272	P02675	P18428						P08670
Q16352	Q01995	Q92523	P06744						P01857
O75915	P11678	O95168	P62258						P11310
P07108	P37802	Q9P0J0	Q16654						P24539
O43678	P51911	Q86TX2	O96000						P35555
Q13642	Q03252	P16402	O75339						P07919
Q9UHQ9	P20700	Q6YN16	P19022						P81605
Q9H987	P24844	P20930	P00738						P02538
O75390	P26373	P14555	P21246						Q9BUR5
P08493	P09525	P63104	P02675						P01619
Q13361	P29692	O95299	Q92523						P68871
P63316	P84098	Q13642	Q86TX2						O14958
P49821	P18124	Q9UBY9	P16402						O00330
Q16891	P61026	Q96HC4	Q6YN16						Q15149
P02748	P61313	P24043	P20930						P08779
Q9Y2K3	P62263	O00330	P63104						O43678
P10515	Q71UI9	P01876	O95299						P02545
P18428	P07305	P19652	P04179						Q05639
P98095	P62917	Q9GZM7	Q13642						P68363
Q7Z4W1	Q9BVC6	P98095	P24043						P00738
P06703	P98088	P30044	O00330						P06733
P07602	Q9NS71	Q6NZI2	P01876						P00338
P54819	Q03403	P04083	Q06830						P13929
P01040	P04155	O75323	P19652						P06396
P10909	Q9HAV0	P0DOY2	Q9GZM7						P33121
Q7Z794	P04920	P35625	P15311						Q86YZ3
P06702	P51164	Q16777	O95169						P21333
Q6NZI2	O75746	P01834	P98095						P06702
P14543	P18859	O75964	P07339						P10909
P31151	P0DJD7	P07477	P30044						P62805
Q99550	Q9P273	O14958	Q6NZI2						P07355
P04264	P16671	P56134	P04083						Q02413
P35555	Q9BXJ0	P31947	O75323						P11047
Q9UKX3	P13533	O75380	P0DOY2						Q16352
P09493	P35527	Q01469	P35625						P07951
P10916	Q14315	P61626	P01834						Q9NX63
P12814	P08779	P13489	O75964						Q9UI09
P22695	P09493	Q9Y277	P07477						P02679
P12235	P15924	P01619	P56134						P02763
P01857	P40939	P21912	Q16762						O75208
P49411	P18206	O00483	P31947						Q02218
Q13813	O75112	P13639	O75380						P04406
P11021	P16615	P42126	Q01469						Q8NDY3
P11177	P02042	Q86TD4	P59665						P18669
P32119	P12109	P47755	P61626						P14927
P13929	P07919	P56385	Q9Y277						P26678
P04179	P62805	Q14112	Q02045						P09493
Q02045	P00568	P78539	P01619						P12110
Q02978	P11021	Q9UHQ9	P21912						P68371
O43837	Q9NX63	Q03135	O00483						O15061
P42765	P10606	P00915	P42126						P14543
P02749	O96000	P07942	P47755						Q5D862
P13489	P19022	O14949	P05109						P69905
P06576	P63104	Q02978	Q9UI09						P35625
P12829	O43678	P35556	P56385						P12883
P61981	P0DOY2	P17568	P78539						Q9NZT1
Q00325	O75380	P19404	Q9UHQ9						P06732
P0DOY2	Q03135	P02760	Q03135				A B C	7	P17066
P61626	O14949	Q08554	Q8NDY3						P04259
P01619	P35556	Q9UHI8	Q9H987						O75251
O43920	P02760	O75462	P00915						Q7Z4W1
Q07021	Q16352	Q16352	P07942						Q9NX14
P07477	P30101	Q16718	O14949						Q16762
P25787	P06703	P51888	Q8N335						Q9Y6M9
P30038	O43837	P26678	Q02978				A B D	89	Q92523
P18206	O75251	O75390	P08758						P13489
P12110	Q13361	Q8NI60	P17568						Q13867
P47985	P08727	P51649	P19404						Q00325
P42126	P02751	P02730	P02760						Q01082
P05089	P05783	Q99497	Q9UHI8						P07093
P11216	P10412	P05089	P62987						P07942
P21246	P16401	P06703	Q9NX14						P47755
P02461	O95994	P02790	Q16718						P54296
P68032	P19338	O43837	P51888						P04179
P12882	P01861	P09382	P26678						O75390
Q86YZ3	P62269	P07358	O43920						P51888
P02545	P23396	Q8NB12	P39060						Q86TD4
O75947	P08865	Q15323	O75390						P04083
P14854	P22314	Q12931	P51649						P51649
P30044	P00352	P30038	P02730						Q5TZA2
P35556	Q9H772	P07602	P30101						Q7Z794
P15121	P37837	Q13326	P05089						P61981
O14773	P62899	P00846	P06703						P02144
P00846	P13473	Q9BUR5	P02790						Q6NZI2
O75251	Q93077	P35237	O43837						P30044
O14958	P30838	P55072	Q8NB12						P0DP25
P48061	P84243	P01040	Q12931						P98095
P40939	P07205	P07585	Q5TZA2						P68032
P48047	Q86Y39	P48061	P30038						P20930
P30041	P82909	Q13361	O75915						Q9NPC6
P68871	P12111	P02461	P07602						P08133
P35222	P02649	P08727	Q5D862						P19013
P24752	P47985	P02788	Q13326						Q16718
Q04695	Q16777	Q8N1N4	O14773						Q99497
P07093	Q16762	Q96P63	P00846						P02730
Q9UBY9	P02745	P02647	P00918						Q16134
Q5D862	P02538	Q13835	Q96IX5						P02749
P04004	P15121	Q08188	P08493						Q14894
P01860	O14773	P25311	P54819						P68366
Q01469	Q5VTU8	P26038	P01040						P56134
P06727	Q9BR76	P02751	P0DP25						P25787
P36542	O60812	P22626	Q13361						P35609
P20930	Q04695	P00747	P07108						P42126
P09972	P23142	P21266	P02788						P00846
P01834	P38117	P01700	P02787						P01860
P16402	O75489	P13987	P24821						P35237
P38117	O75306	Q9Y4W6	Q8N1N4						P54819
P02768	Q08554	P01624	Q15582						P11532
P26678	O00151	P05787	P03973						Q01469
Q96IX5	O95168	Q00610	Q08188						P23327
P47929	P08603	Q01995	P14625						Q16654
Q03135	Q86XK7	P61978	P02747						O95169
P98160	Q9UI09	O14950	P00747						P02671
P12109	P14625	P00367	Q5VTU8						O75915
P68371	P04075	O75874	P53597						P19429
O94875	Q7Z3Y8	P07737	P21266						Q9H987
P11142	P21741	Q15365	Q15517						P00558
P08559	P60709	O00299	P28072						P16402
Q02218	P31930	Q16555	P13987						Q9Y277
P09622	P04004	P60842	Q9Y4W6						Q8NI60
P13804	P08670	O15144	P22061						P01834
P07919	P21980	O75083	P01624						P12829
P21397	P02545	P69891	Q9NZN4						Q8N335
Q16778	P40926	P22314	P14174						P39060
P08729	P28331	P06748	O14561						P35222
Q05707	P63316	P31943	P62937						P15259
Q6YN16	P08123	P51991	P15531						Q5VTT5
P21912	P54868	P61604	P05787						P12882
P56134	P08572	Q14126	Q7Z406						P07585
P07942	P11216	P09211	P11055						Q8NB12
P02452	P01619	Q71UI9	Q9Y6C2						P02790
Q16777	Q02978	P62826	O15230						P31937
P68133	Q9NX14	P08603	Q01995						P31947
P45880	Q9BUR5	P13693	P17931						Q14896
P10606	P00918	P31942	Q07065						Q702N8
O75964	P22626	P00488	P61247						Q13642
O00483	P62736	P55001	P19338						P07602
P56385	P23246	P60763	P01861						P30086
P12111	P09211	P00751	Q03252						P52179
P02649	Q9HCB6	P23526	P00367						Q96IX5
Q9P2R7	P12830	P20073	Q14204						Q13326
Q13326	P04843	Q96DG6	Q00839						P09382
P11532	P25815	P30043	Q02878						Q9Y281
P23327	P02768	Q9Y639	P62269						Q9UHQ9
P30086	P02533	P00450	P23246						P07108
P02538	Q16891	Q16363	P62701						O75339
P30048	P03950	P50914	P04439						P01040
P02730	P07355	P04196	P13667						Q16778
P02766	O75323	Q5VST9	P27797						P00915
P13073	P62987	P11217	O75083						P14555
P33121	P55072	P18859	P69891						P30038
O96000	P26038	P55290	P39059						P07900
P19404	P22061	P82909	P31943						P05109
Q08554	Q13228	Q9GZV1	P51991				A C D	3	P00918
P02790	P62424	P0C0L5	P18124						P63104
Q9UKX2	Q9H0U4	Q03591	P61604						P54868
P54296	O60565	Q99715	O00148				B C D	3	P03950
P25705	P49207	A7E2Y1	P38159						P02766
P0DMV9	P55001	P0CG38	Q14126						Q05707
Q16762	P09669	P35573	Q9H0U4				A B	14	P47929
P07951	O60218	P19827	P21291						Q07021
P40926	P20648	P83110	P13611						P09104
P55084	P11217	P15090	P07858						P31150
P02763	P06727	P29122	P04632						P13646
P31937	P13639	Q9C075	P60866						P31151
O00151	Q5T750	Q16082	P15088						P24310
P52179	Q99972	P28289	P78527						P0DOX2
P08238	P18031	Q96PD5	P84103						Q9UKX2
P01009	P13647	Q9UBX5	P36955						Q99550
Q9UI09	P06753	P49908	Q9UBR2						Q9Y2K3
P68363	P62258	Q9HCC0	P35858						P08729
P13645	Q9Y6M9	P35580	Q15113						O43920
Q16654	P15531	P27918	Q96KP4						Q562R1
P17661	P31943	P13807	O43390				A D	2	Q15323
Q99497	P36871	Q13555	P61224						P19652
	Q5QNW6	O14639	P26447				B D	6	O75462
	P07237	Q9H479	Q71UI9						P07358
	P20142	O43813	Q9HCB6						P21246
	Q5VST9	Q9BUK0	Q15124						O00391
	P17174	P01780	P08294						Q9UHI8
	P78539	Q92954	P59998						P08493
		P52943	P62826				C D	61	Q5VTU8
		P55083	P07305						P28072
		Q9BZJ3	P27105						Q99972
		O43674	P31944						P02751
		P01042	P04040						P02647
		P02741	P08311						O75746
		P55774	P62917						P22626
		Q8IUX7	P20774						P22314
		Q96FQ6	P12830						P18031
		O94813	Q14103						Q01995
		P03952	P49207						Q9HCB6
		Q02252	P31942						P84243
		O60237	Q9BVC6						Q5QNW6
		Q9BZL4	Q15063						P04843
		Q13790	P55001						P18859
		Q99832	P42766						P09669
		P02768	Q9Y2Q3						P11217
		P35555	P30046						P02747
		P68871	Q15181						P05023
		P40939	P47756						P55001
		P19429	P00751						Q86Y39
		Q13011	P49755						P31943
		P30084	Q00059						P08727
		Q99623	Q14974						P05783
		P14854	P78417						P07237
		P06744	Q04828						P62269
		Q9UI09	P39656						Q9H0U4
		Q9H987	P00734						P12830
		P14543	P08246						P18124
		O75915	Q04837						P15531
		P02787	P09669						P21741
		P35579	P30043						P09211
		P01859	P51571						P23246
		P0DOX7	P49368						Q5VST9
		Q12805	P68400						P22061
		P53597	Q5SSJ5						P82909
		P15531	Q15843						P23396
		P05783	P61088						Q13228
		Q13228	P11166						P02745
		O15230	P21810						P07305
		P52272	P11277						P62899
		P07237	Q13103						P14625
		Q15084	Q9UJZ1						P05787
		Q07065	P23297						Q5T750
		Q03252	P50914						Q93077
		Q02878	Q92522						P08603
		P23396	O43681						Q71UI9
		P23246	P35613						P62917
		P23946	Q14964						Q7Z3D6
		P12956	P59190						P53597
		P39059	Q9NRW1						Q9NZN4
		Q99714	Q9H082						P61313
		P18124	P20340						P52272
		O60701	O00748						P16671
		P61313	P01008						P35579
		P13611	Q08380						P02788
		P15088	P06331						P01861
		P84103	P60903						Q03252
		P35858	P62829						Q15582
		Q15113	P04196						Q9Y6C2
		P26447	Q93077						P26038
		P08294	P21741				A	4	O95817
		P04040	Q5VST9						P17858
		P08311	P84243						P56556
		P62917	P11217						P19012
		P12830	P18859				C	51	P11678
		P04843	Q86Y39						O60218
		P40227	O95139						P40121
		Q07507	P02745						P51164
		P35270	Q9GZV1						P98088
		P07099	Q08257						O43707
		Q04837	Q9UMS6						P62424
		P09669	P0C0L5						P62736
		P68400	Q9UKZ9						P20700
		P61457	A7E2Y1						Q9BXJ0
		Q5SSJ5	O95967						P35749
		Q53GG5	P07357						O95994
		P0C0L4	P01031						P04920
		P01023	Q96IY4						P62263
		P61088	Q7Z5L7						P20142
		P68402	Q8N474						P61769
		P62899	P07360						P07205
		Q9HCY8	P02774						Q9HAV0
		P53004	P13671						P04155
		P23297	P0CG38						P37802
		Q92522	P35573						P16401
		Q86YQ8	P19827						P84098
		P35613	P03951						P25815
		P01008	P83110						P49207
		Q5T9A4	P15090						Q86XK7
		P06331	Q08431						P13473
		Q93077	P34096						P35900
		P21741	Q9NRN5						Q9BR76
		P84243	P41222						P19338
		Q9BTZ2	P00746						P37837
		Q08257	O60687						Q9H772
		P10643	Q14520						P61026
		P35443	P05165						P24821
		P19823	P49419						P30838
		P04217	O76013						Q9BVC6
		P03951	P13807						Q9P273
		P34096	P02765						O60565
		P06858	Q04446						P09525
		Q9NRN5	O14639						Q03403
		P41222	O00217						P24844
		Q8NES3	P06681						P01591
		O60687	Q9UII2						P10412
		P35052	Q9BUK0						P20648
		Q14520	Q13825						P51911
		Q9H7Z7	Q92954						P29692
		Q6UWY5	Q9NSE4						P08865
		P49419	P43155						P00352
		O15382	P55083						P26373
		O76013	O43674						O60812
		Q6UWH4	P21399						Q9NS71
		P05452	Q96RQ3						P0DJD7
		P33908	Q9NUB1				D	337	P02656
		Q8WUD1	P02741						Q02985
		P29622	P12694						P35052
		Q8WX93	Q02809						O95631
		P06681	Q8IUX7						P05155
		Q13825	Q9UKU9						P55774
		P43155	Q06033						O94813
		Q92820	P03952						P01019
		Q6ZUT9	Q02252						P19823
		O15239	P50402						Q9UJZ1
		Q6Q788	Q8WWQ2						P02741
		P02656	O15273						Q8WX93
		Q6UY14	Q9NVS9						O15239
		Q7Z7G0	O00429						Q9BUK0
		Q14914	Q9BZL4						P00748
		Q32P51	Q6PI48						Q96Q06
		Q9Y2Z9	P35754						P61457
		O94769	Q86VZ1						P00325
		P02750	Q9BUF5						P22105
		Q86WU2	Q9H0C2						P03952
		Q16270	Q14533						Q8IUX7
		Q9UI47	Q6UXH9						P01008
		O75431	O75173						P61604
		Q9Y6V7	P11766						P06681
		A0A075B6I9	O75610						P23368
		P15954	P26572						Q9BXN1
		O95298	Q92743						P53004
		Q86VZ1	P62879						Q9H479
		P17661	O95084						P50402
		P19013	Q92765						Q15365
		P45379	P22528						Q9UKZ9
		P07951	P32322						O43674
		P48735	O75094						P01023
		P52179	P05546						A0A0C4DH25
		P02766	P23352						P00441
		Q5VTT5	O60784						Q13790
		P05413	Q2PPJ7						Q9UBP4
		P04792	O95167						P15088
		P07954	Q4LDE5						P07357
		P36957	Q8TAD2						Q9UII2
		Q16836	Q6JQN1						O00148
		P45880	Q15435						Q01813
		P81605	P45954						Q14194
		Q702N8	Q13535						Q9BXR6
		P00338	P12429						Q16270
		P33121	Q8NHS4						Q9HCY8
		P10515	Q6ZMP0						Q99832
		O96000	P28332						P29622
		O43678	Q02338						Q96FQ6
		P02749	O95969						Q7Z406
		Q06830	P27144						P10915
		P15311	P18077						Q16363
		O95169	Q9P203						P06331
		P07339	Q0JRZ9						P00751
		P59665	Q9BX68						Q02809
		Q02045	O14786						P36955
		P05109	Q9UPN3						O60237
		Q8NDY3	Q9BXT8						Q9GZV1
		Q9Y281	Q8TF62						P35754
		P08758	Q92629						Q9Y4W6
		P62987	A2RUB1						P67936
		P39060	Q719H9						Q5SSJ5
		P15121	P19237						P29122
		P30101	Q12797						O43813
		P30086	Q8WV83						O15382
		Q13867	P02768						P62826
		P25787	P17540						Q9UKU9
		Q5TZA2	P00505						Q13683
		O15061	P40939						P84103
		Q5D862	P45379						P02765
		O14773	P02144						O95967
		P00918	P04406						P53041
		Q96IX5	P02649						Q9Y6V7
		P0DP25	P19429						P35443
		P07108	P10909						Q08431
		Q6KB66	Q13011						Q92522
		A0A0C4DH25	Q05639						P22532
		P14625	P68363						P26927
		P04003	Q9UIJ7						P60842
		P50995	P45880						Q92736
		Q5VTU8	Q16134						P06858
		Q7Z3D6	Q702N8						Q99715
		P22061	P19367						P51991
		Q9NZN4	Q14894						P02794
		P14174	Q5T749						P04217
		P62937	O95168						Q15124
		Q9Y6C2	P14555						P13611
		P67936	O43678						P08294
		Q13509	Q9UBY9						P0DOX7
		P01861	Q96HC4						Q9H299
		P00325	P02749						Q00610
		P50395	Q16777						Q16610
		P62701	O14958						P12956
		P27797	P13489						P17844
		Q9H0U4	P13639						Q92626
		Q9UBR2	Q86TD4						O75874
		Q96KP4	Q14112						P69891
		Q9HCB6	Q9Y281						P39059
		Q9H299	P35556						P13807
		O75828	P31150						Q96DG6
		P07305	Q08554						P01700
		Q96AE4	O75462						P55265
		P04080	Q8NI60						P00367
		Q76M96	P14543						P10643
		Q9Y2Q3	P15121						Q02252
		P30046	Q99497						Q96AC1
		Q15181	P30086						Q15181
		Q00059	P01011						Q16851
		Q16851	P09382						P78386
		P11166	P07358						P25311
		Q13103	P25787						P50995
		P55786	O15061						Q86WU2
		Q86UX2	P55072						Q04446
		P60903	P07585						P13693
		P23786	P48061						Q04837
		P18031	P31937						P35270
		Q86Y39	P02461						Q08188
		P16671	P08727						Q15843
		P14550	Q96P63						Q9C075
		P21695	Q5QNW6						P17980
		Q9BXR6	P02647						Q13510
		P07357	Q13835						Q8NES3
		Q7Z5L7	P35579						P26447
		O76011	P26038						Q9NRN5
		Q01813	P02751						P02753
		P22105	Q12805						P02746
		Q96RW7	P22626						A0A087WSY6
		P00748	P50995						P24593
		P00742	Q8IV76						Q14914
		P02746	O00560						P49908
		P78386	Q7Z3D6						P23526
		Q96FJ2	P05783						Q99969
		Q9UII2	Q00610						Q14204
		P21399	Q13228						Q14974
		O95810	Q09666						O76011
		P12694	P67936						Q9UI47
		P11586	P05023						Q96IY4
		P33316	P52272						P68402
		Q6PI48	P07237						P60903
		P24593	Q15084						P41222
		Q96I99	Q14697						Q9BZJ3
		P04179	P61978						Q9NUB1
		Q8N335	P46940						Q9H2X0
		P01011	P00325						Q6ZUT9
		P08493	O14950						Q8N474
		P54819	P07737						P28289
		P31937	P23396						Q6KB66
		Q5QNW6	P23284						P00746
		Q15582	P12956						P00734
		P02747	O00299						P11166
		P28072	P62424						O95298
		Q7Z406	Q16555						Q06033
		P11055	P60842						P07360
		Q13885	P22314						P01042
		Q09666	P06748						Q9BZL4
		P05023	P46781						P35580
		P17931	Q99714						P01859
		Q14204	P61204						Q13825
		Q00839	O60701						P31944
		P62269	P62249						P33908
		O00148	P61313						P34096
		P62249	P09211						Q86UX2
		P51884	P51884						Q76M96
		P36955	P49257						O14950
		Q15124	P31146						Q6Q788
		P31944	P62328						P02774
		P05556	Q92841						O75828
		Q15063	P10599						P00450
		P47756	P62851						Q92820
		Q14974	P49189						Q14520
		Q9NQC3	P08603						P0CG38
		P35542	Q96AE4						Q96KP4
		P78417	Q01518						Q9Y2Q3
		P23368	Q76M96						P83110
		P00734	P05556						Q8WWQ2
		P08246	Q07507						Q9Y639
		Q5T750	P60763						Q7Z5L7
		P02794	Q13347						P11586
		Q14194	P23526						P23786
		Q15843	Q16851						Q16082
		P21810	P61254						Q13885
		P11277	Q9NP81						Q8N1N4
		Q9UJZ1	P20073						Q9H7Z7
		P00740	Q5T750						Q9Y2Z9
		Q13510	P28838						P23946
		Q99972	Q96DG6						P13987
		O75746	P02794						P14550
		O95139	Q53GG5						P51970
		P02745	P01023						Q53GG5
		P41219	P68402						P23297
		P49720	Q07157						P05165
		Q9UKZ9	P62899						P62701
		P36980	A0A0A0MRZ8						P04040
		O95967	P53004						Q5T9A4
		P01031	P50895						O15230
		Q96IY4	P00740						Q09666
		Q8N474	Q86YQ8						Q9HCC0
		P07360	Q86UX2						P17987
		P02774	P05026						Q32P51
		Q9BXN1	Q7KZ85						Q07065
		Q02985	P23786						P05452
		P13671	P18031						P01780
		O00622	O75746						P51884
		O95631	P55290						Q9H223
		P05155	P16671						Q86YQ8
		Q08431	O60812						O94769
		Q14624	P82909						Q00059
		O43790	Q9BXJ0						Q7Z7G0
		P01019	P41219						P62937
		Q13557	P14550						P61978
		Q16610	Q9BTZ2						P62249
		P00746	P49720						P0C0L4
		P00441	O60547						P36776
		P05165	O14880						P08246
		Q13683	Q03591						Q16555
		P13861	Q99715						O00299
		P02765	P10643						O76013
		Q04446	Q9BXN1						Q86VZ1
		O00217	P19823						P17931
		P17844	O00622						Q9UBR2
		Q9H3U7	P05155						O75923
		P02652	Q01813						P07737
		Q9NSE4	P06858						P04003
		P55265	P22105						Q6UWH4
		Q9H2X0	Q13557						P68400
		Q9UHG3	Q8NES3						O43790
		Q96RQ3	Q16610						Q14126
		Q9NUB1	Q9C075						P0C0L5
		Q02809	Q16082						P21810
		Q9UBP4	P28289						O75900
		Q96AC1	P00742						P02750
		Q9UKU9	Q9UBX5						P55290
		Q9H223	P02746						P07099
		Q06033	Q9H7Z7						Q13555
		P36776	P00441						P02652
		Q96Q06	P78386						Q9BTZ2
		P51970	Q9HCC0						P31942
		P27658	P35580						Q6UWY5
		Q92626	O15382						O60701
		O75923	Q13683						Q13103
		P22532	P13861						Q8NCH0
		P50402	Q6UWH4						P21399
		Q8NCH0	Q13555						P15954
		P02753	Q8WUD1						Q96P63
		P05166	Q8WX93						P11055
		Q8WWQ2	P17844						P15090
		O75900	O43813						P14174
		P30405	Q9H3U7						P49720
		O15273	Q96FJ2						Q96RQ3
		Q9NVS9	P02652						Q96FJ2
		O00429	P52943						O00217
		P17987	P55265						P06748
		P10915	Q9UHG3						P21266
		Q92736	Q6ZUT9						P61088
		P35754	P01042						Q02878
		P17980	O95810						P00488
		Q99969	Q9UBP4						P43155
		P53041	O15239						O14639
		P26927	O94813						P12694
		A0A087WSY6	Q9H223						P19827
			P36776						Q9NVS9
			Q7Z7G0						P00740
			P51970						P55083
			P27658						P35573
			P11586						P20073
			Q92626						P27918
			Q32P51						O00429
			Q9Y2Z9						Q96RW7
			P02753						Q13509
			P05166						Q8WUD1
			O94769						O60687
			P33316						P30043
			O95822						O95139
			Q9UI47						P27658
			P17987						Q96PD5
			Q9Y6V7						Q9UHG3
			P15954						P78417
			P10915						O15273
			Q92736						O75083
			O95298						P00742
			P24593						P50914
			Q99832						Q07507
			P17980						A7E2Y1
			A0A087WSY6						Q92954
			Q9H6N6						P02787
			Q8N0Y7						Q9NSE4
			P01763						P35858
			P48681						Q12805
			P57721						Q15063
			Q14767						P04080
			P02654						Q15113
			Q13217						P13671
			Q9BYR9						Q9UBX5
			Q641Q3						Q13835
			P11182						P00747
			Q99985						A0A075B6I9
			P05090						P05166
			P01768						O00622
			Q86VF7						P52943
			Q9Y697						Q03591
			P10301						Q6PI48
			P50454						Q14624
			Q6ZMM2						P41219
			P84157						O95810
			P06756						P21695
			O60313						Q9NQC3
			Q9UJY1						P05556
			Q13561						O15144
			Q8IYM0						O75431
			P07998						P55786
			P51608						P36980
			A6NEC2						Q96AE4
			Q8NE79						P35613
			O75955						P27797
			P51654						Q99714
			Q6ICL3						P30405
			Q9Y3B8						P13861
			Q8NFU3						P35542
			Q5SYB0						P47756
			O94986						P01624
			P40763						P01031
			Q8IWX7						P03951
			P51812						Q15084
			Q12809						P30046
			O00469						P60763
			P49747						Q00839
			Q9Y274						P40227
			P29972						Q6UY14
			Q86VH2						P11277
			P00414						P08311
			O95793						P49419
			P30711						Q13557
			Q6SA08						P50395
			Q8NHQ1						Q08257
			P01160						P04196
			P34949						Q9H3U7
			Q86UD1						P33316
			Q08AI8
			P17948
			Q6P9F5
			P21781
			O43852
			Q5BKX8
			Q15008
			P78396
			Q96GD4
			O15264
			Q9UBX1
			Q6UB99
			Q68DK7
			Q70Z35
			Q2I0M4
			Q92620
			Q58EX2
			Q9UBQ7
			Q9HBG6
			Q96NL6
			Q92947
			Q96Q89
			Q68DH5
			Q9Y5Z4
			Q14114
			O43242
			O43566
			A6NDN3
			Q12894
			Q8TF72
			Q9NSB4
			Q99445
			Q6IS14
